# Supplementary material for: Co-Expression Network Analysis Identifies Molecular Determinants of Loneliness Associated with Neuropsychiatric and Neurodegenerative Diseases
Source: Int J Mol Sci. 2023 Mar 21;24(6):5909. doi: 10.3390/ijms24065909 (PMC10058494; doi:10.3390/ijms24065909)
Supplement: Supplementary file 1 [file ijms-24-05909-s001.zip › Supplementary Table S1.xlsx]

## Sheet: Sheet1
Table S1: Demographic and clinical characteristics of study participants in GSE80696
	Low loneliness	High loneliness
Sample size	M=7: F=6	M=7: F=6
Loneliness score at baseline (min-max:1-4, Mean ± SD)	1.7 ± 0.4	3.2 ± 0.3
Loneliness score at last visit (min-max:1-4, Mean ± SD)	2 ± 0.7	3.0 ± 0.6
Age at baseline (M ± SD)	81.9 ± 7.1	87.0 ± 5.2
Age at last visit (M ± SD)	83.7 ± 7.4	88.1 ± 5.5
Education in years (M ± SD)	15.1 ± 3.0	14.2 ± 3.6
Last MMSE (M ± SD)	24.5 ± 6.8	20.6 ± 8.0
Braak Stage
I	5	0
II	2	0
III	5	6
IV	0	3
V	1	4
VI	0	0
No cognitive impairment	6	2
Mild cognitive impairment	6	5
Alzheimer's disease	4	6
Clinician rating of depression at baseline
Not present	13	11
Possible	0	2
Table adapted from Canli et. Al., 2017 Mol Psychiatry
