# Supplementary material for: Co-Expression Network Analysis Identifies Molecular Determinants of Loneliness Associated with Neuropsychiatric and Neurodegenerative Diseases
Source: Int J Mol Sci. 2023 Mar 21;24(6):5909. doi: 10.3390/ijms24065909 (PMC10058494; doi:10.3390/ijms24065909)
Supplement: Supplementary file 1 [file ijms-24-05909-s001.zip › Supplementary Table S10.xlsx]

## Sheet: bioset_studies (10)
Table S10. Gene correlation analysis of loneliness switch genes and major depressive disorder studies on BSCE.
Bioset vs Biosets record downloaded from Correlation Engine(2022/09/30)
*Gold denotes significant overlap
Study: Loneliness switch genes_combined list
https://curation.public.ce.basespace.illumina.com/b/search/as/?type=bioset&id=1701897#sources=Organisms%3A1%3BTypes%3A1%2C23&tf=Depressive%20disorder
Rank ordered correlations to individual studies
Study Name	Public id	Species	Bioset Name	Data Type	Platform	Correlation/Direction	Common Genes	P-Value	Sample Count
Study_2:Blood of responder and non-responder depression patients in time course infliximab/placebo study	GSE45468	Homo sapiens	Blood of nonresponder depression patients 24hr after infusion - infliximab _vs_ placebo	RNA Expression	Illumina Human HT-12 (WG-6) v3.0 expression beadchip	down	9	6.6e-06	11
Study_5:Cerebella and parietal cortex expression of bipolar, depressive and schizophrenic patients	GSE35978	Homo sapiens	Cerebellum of patients with depressive disorder _vs_ unaffected controls	RNA Expression	Custom Human	down	4	2.7e-05	13
Study_6:PBMCs of major depression episode patients at clinical remission compared to severe acute state	GSE38206	Homo sapiens	PBMCs of patients during major depressive episode _vs_ healthy matched controls	RNA Expression	Custom Human	up	22	2.8e-05	9
Study_6:PBMCs of major depression episode patients at clinical remission compared to severe acute state	GSE38206	Homo sapiens	PBMCs from 8wk after major depressive episode in clinical remission _vs_ healthy matched controls	RNA Expression	Custom Human	up	14	3.9e-05	9
Study_11:Blood gene expression in response to stress in depressed and healthy patients	GSE46743	Homo sapiens	Blood from depressed patients - 3hr post 1.5mg dexamethasone _vs_ before	RNA Expression	Illumina Human HT-12 (WG-6) v3.0 expression beadchip	up	13	0.0002	69
Study_14:Major Depressive Disorder gene expression profiles of whole blood	GSE19738	Homo sapiens	Peripheral blood from Major Depressive Disorder patients - 10ng/ml LPS treated 6hr _vs_ untreated	RNA Expression	Agilent Human Whole Genome G4112A/G4112F	up	30	0.0007	33
Study_14:Major Depressive Disorder gene expression profiles of whole blood	GSE19738	Homo sapiens	Peripheral blood from Major Depressive Disorder patients _vs_ healthy control	RNA Expression	Agilent Human Whole Genome G4112A/G4112F	up	2	0.001	33
Study_18:Blood expression profiles of postpartum-onset depression patients	GSE45603	Homo sapiens	Blood during 2nd trimester of pregnancy - always depressed patients _vs_ euthymic patients	RNA Expression	Custom Human	down	7	0.001	2
Study_18:Blood expression profiles of postpartum-onset depression patients	GSE45603	Homo sapiens	Blood during 1st trimester of pregnancy - postpartum-onset depressed patients _vs_ euthymic patients	RNA Expression	Custom Human	down	1	0.0023	16
Study_11:Blood gene expression in response to stress in depressed and healthy patients	GSE46743	Homo sapiens	Blood 3hr post 1.5mg dexamethasone - depressed patients _vs_ healthy controls	RNA Expression	Illumina Human HT-12 (WG-6) v3.0 expression beadchip	down	3	0.0028	69
Study_32:A Genome-wide association study of Neurocognition - McClay et al		Homo sapiens	Neurocognitive score in response to Perphenazine asso SNPs- in Schizophrenics CATIE disc cohort	SNP GWAS	Custom Human		1	0.0035
Study_34:A Genome-wide association study of major depressive disorder - Shyn et al	GWA_Pub_Shyn_Maj	Homo sapiens	Broad major depressive disorder associated SNPs- meta-analysis of STARD GenRED GAIN-MDD cohorts	SNP GWAS	Custom Human		5	0.0038	3957
Study_11:Blood gene expression in response to stress in depressed and healthy patients	GSE46743	Homo sapiens	Blood untreated - depressed patients _vs_ healthy controls	RNA Expression	Illumina Human HT-12 (WG-6) v3.0 expression beadchip	up	4	0.0064	69
Study_34:A Genome-wide association study of major depressive disorder - Shyn et al	GWA_Pub_Shyn_Maj	Homo sapiens	Narrow major depressive disorder associated SNPs- meta-analysis of males in three GWAS cohorts	SNP GWAS	Custom Human		5	0.0066	687
Study_44:A Genome-wide association study of Major depressive disorder - Wray et al		Homo sapiens	Major Depressive Disorder associated SNPs- in combined Euro ancesty MD2000+ disc and rep cohorts	SNP GWAS	Custom Human		2	0.0068	2431
Study_46:PBMC of patients with major depression (MD) or subsyndromal symptomatic depression (SSD)	GSE32280	Homo sapiens	PBMC of patients with major depression after treatment with Venlafaxine _vs_ pre-treatment	RNA Expression	Affymetrix GeneChip Human HG_U133 Plus 2.0	up	29	0.0073	8
Study_2:Blood of responder and non-responder depression patients in time course infliximab/placebo study	GSE45468	Homo sapiens	Blood of nonresponder depression patients 6hr after infusion - infliximab _vs_ placebo	RNA Expression	Illumina Human HT-12 (WG-6) v3.0 expression beadchip	down	4	0.0075	11
Study_3:Differential gene expression in PBMCs of patients with mood disorders	GSE39653	Homo sapiens	PBMCs of major depressive disorder patients _vs_ healthy controls	RNA Expression	Custom Human	up	3	0.0088	21
Study_50:Anterior cingulate cortices from major depressive disorder patients	GSE54571	Homo sapiens	Anterior cingulate cortex from major depressive disorder patients _vs_ normal control	RNA Expression	Affymetrix GeneChip Human HG_U133 Plus 2.0	down	6	0.0088	13
Study_52:A Genome-wide association study of Citalopram response in Major Depressive Disorder- Garriock et al	GWA_Pub_Garriock	Homo sapiens	Citalopram response in Major Depressive Disorder assoc SNPs- in African American disc cohort	SNP GWAS	Custom Human		1	0.0092	121
Study_54:Amygdala tissues from major depressive disorder patients	GSE54566	Homo sapiens	Amygdala tissues from brains of major depressive disorder patients _vs_ matched controls	RNA Expression	Affymetrix GeneChip Human HG_U133 Plus 2.0	up	1	0.0099	14
Study_8:Brain regions from patients with schizophrenia, depression or bipolar disorder	GSE53987	Homo sapiens	Associative striatum tissues from female major depressive disorder patients _vs_ normals	RNA Expression	Affymetrix GeneChip Human HG_U133 Plus 2.0	down	9	0.0106	6
Study_8:Brain regions from patients with schizophrenia, depression or bipolar disorder	GSE53987	Homo sapiens	Associative striatum tissues from major depressive disorder patients - males _vs_ females	RNA Expression	Affymetrix GeneChip Human HG_U133 Plus 2.0	up	6	0.0129	10
Study_14:Major Depressive Disorder gene expression profiles of whole blood	GSE19738	Homo sapiens	Peripheral blood 10ng/ml LPS treated 6hr - Major Depressive Disorder patients _vs_ healthy control	RNA Expression	Agilent Human Whole Genome G4112A/G4112F	down	3	0.013	33
Study_8:Brain regions from patients with schizophrenia, depression or bipolar disorder	GSE53987	Homo sapiens	Hippocampus tissues from male bipolar disorder patients _vs_ normals	RNA Expression	Affymetrix GeneChip Human HG_U133 Plus 2.0	up	2	0.0142	10
Study_8:Brain regions from patients with schizophrenia, depression or bipolar disorder	GSE53987	Homo sapiens	Hippocampus tissues from female major depressive disorder patients _vs_ normals	RNA Expression	Affymetrix GeneChip Human HG_U133 Plus 2.0	down	3	0.0206	8
Study_8:Brain regions from patients with schizophrenia, depression or bipolar disorder	GSE53987	Homo sapiens	Hippocampus tissues from major depressive disorder patients - males _vs_ females	RNA Expression	Affymetrix GeneChip Human HG_U133 Plus 2.0	up	3	0.0211	9
Study_46:PBMC of patients with major depression (MD) or subsyndromal symptomatic depression (SSD)	GSE32280	Homo sapiens	PBMC of patients (pre-treatment) with major depression _vs_ SSD	RNA Expression	Affymetrix GeneChip Human HG_U133 Plus 2.0	down	15	0.0217	8
Study_18:Blood expression profiles of postpartum-onset depression patients	GSE45603	Homo sapiens	Blood of always depressed women - 3rd trimester of pregnancy _vs_ preconception	RNA Expression	Custom Human	up	2	0.0218	4
Study_46:PBMC of patients with major depression (MD) or subsyndromal symptomatic depression (SSD)	GSE32280	Homo sapiens	PBMC of patients (pre-treatment) with major depression _vs_ healthy subjects	RNA Expression	Affymetrix GeneChip Human HG_U133 Plus 2.0	down	3	0.0224	8
Study_2:Blood of responder and non-responder depression patients in time course infliximab/placebo study	GSE45468	Homo sapiens	Blood of responder depression patients 6hr after infliximab infusion _vs_ matched baseline	RNA Expression	Illumina Human HT-12 (WG-6) v3.0 expression beadchip	down	2	0.0269	12
Study_77:Peripheral blood gene-expression in depressed subjects with bipolar disorder vs healthy controls	GSE23848	Homo sapiens	Peripheral blood from patients with depression and bipolar disorder _vs_ healthy control	RNA Expression	Illumina Sentrix Human-6 v2 (Target ID)	up	11	0.0285	20
Study_34:A Genome-wide association study of major depressive disorder - Shyn et al	GWA_Pub_Shyn_Maj	Homo sapiens	Narrow major depressive disorder assoc SNPs- meta-analysis of STARD GenRED GAIN-MDD cohorts	SNP GWAS	Custom Human		5	0.0309	2191
Study_44:A Genome-wide association study of Major depressive disorder - Wray et al		Homo sapiens	Recurrent and Early onset MDD associated SNPs- in comb Euro ancesty MD2000+ disc and rep cohorts	SNP GWAS	Custom Human		1	0.0326	1145
Study_2:Blood of responder and non-responder depression patients in time course infliximab/placebo study	GSE45468	Homo sapiens	Blood of responder depression patients 2wk after infusion - infliximab _vs_ placebo	RNA Expression	Illumina Human HT-12 (WG-6) v3.0 expression beadchip	down	2	0.0395	13
Study_34:A Genome-wide association study of major depressive disorder - Shyn et al	GWA_Pub_Shyn_Maj	Homo sapiens	Broad major depressive disorder associated SNPs- meta-analysis of females in three GWAS cohorts	SNP GWAS	Custom Human		3	0.0417	2629
Study_2:Blood of responder and non-responder depression patients in time course infliximab/placebo study	GSE45468	Homo sapiens	Blood of depression patients 2wk after infliximab infusion - non-responder _vs_ responder	RNA Expression	Illumina Human HT-12 (WG-6) v3.0 expression beadchip	down	1	0.042	11
Study_2:Blood of responder and non-responder depression patients in time course infliximab/placebo study	GSE45468	Homo sapiens	Blood of depression patients 6hr after infliximab infusion - non-responder _vs_ responder	RNA Expression	Illumina Human HT-12 (WG-6) v3.0 expression beadchip	up	2	0.0678	11
Study_2:Blood of responder and non-responder depression patients in time course infliximab/placebo study	GSE45468	Homo sapiens	Blood of depression patients 24hr after infliximab infusion - non-responder _vs_ responder	RNA Expression	Illumina Human HT-12 (WG-6) v3.0 expression beadchip	down	1	0.0688	11
Study_101:Frontal cortex of HIV patients with and without major depressive disorder (MDD)	GSE17440	Homo sapiens	Frontal cortex of HIV patients with major depressive disorder _vs_ w-o major depressive disorder	RNA Expression	Affymetrix GeneChip Human HG_U133 Plus 2.0	down	10	0.0718	4
Study_2:Blood of responder and non-responder depression patients in time course infliximab/placebo study	GSE45468	Homo sapiens	Blood of nonresponder depression patients 2wk after infliximab infusion _vs_ matched baseline	RNA Expression	Illumina Human HT-12 (WG-6) v3.0 expression beadchip	down	2	0.0819	11
Study_44:A Genome-wide association study of Major depressive disorder - Wray et al		Homo sapiens	Major Depressive Disorder asso SNPs- in comb female Euro ancesty MD2000+ disc and rep cohorts	SNP GWAS	Custom Human		1	0.0857	1574
Study_2:Blood of responder and non-responder depression patients in time course infliximab/placebo study	GSE45468	Homo sapiens	Blood of responder depression patients 24hr after infusion - infliximab _vs_ placebo	RNA Expression	Illumina Human HT-12 (WG-6) v3.0 expression beadchip	down	2	0.0914	13
Study_8:Brain regions from patients with schizophrenia, depression or bipolar disorder	GSE53987	Homo sapiens	Associative striatum tissues from major depressive disorder patients _vs_ normals	RNA Expression	Affymetrix GeneChip Human HG_U133 Plus 2.0	up	2	0.1018	16
Study_34:A Genome-wide association study of major depressive disorder - Shyn et al	GWA_Pub_Shyn_Maj	Homo sapiens	Major depressive disorder associated SNPs- in female subset of STARD discovery cohort	SNP GWAS	Custom Human		1	0.1089	715
Study_119:Whole blood from major depressive disorder patients with or without generalized anxiety disorder	GSE98793	Homo sapiens	Whole blood from major depressive disorder patients _vs_ healthy subjects	RNA Expression	Affymetrix GeneChip Human HG_U133 Plus 2.0	up	3	0.1194	64
Study_18:Blood expression profiles of postpartum-onset depression patients	GSE45603	Homo sapiens	Blood of always depressed women - postpartum _vs_ preconception	RNA Expression	Custom Human	down	1	0.1228	4
Study_123:Dorsolateral prefrontal cortices from major depressive disorder patients	GSE54570	Homo sapiens	Dorsolateral prefrontal cortex tissues from major depressive disorder patients _vs_ matched controls	RNA Expression	Affymetrix GeneChip Human HG_U133A version [1 or 2]	down	1	0.1306	13
Study_2:Blood of responder and non-responder depression patients in time course infliximab/placebo study	GSE45468	Homo sapiens	Blood of nonresponder depression patients 6hr after infliximab infusion _vs_ matched baseline	RNA Expression	Illumina Human HT-12 (WG-6) v3.0 expression beadchip	down	1	0.1427	11
Study_18:Blood expression profiles of postpartum-onset depression patients	GSE45603	Homo sapiens	Blood during 3rd trimester of pregnancy - postpartum-onset depressed patients _vs_ euthymic patients	RNA Expression	Custom Human	down	1	0.1559	16
Study_2:Blood of responder and non-responder depression patients in time course infliximab/placebo study	GSE45468	Homo sapiens	Blood of nonresponder depression patients 2wk after infusion - infliximab _vs_ placebo	RNA Expression	Illumina Human HT-12 (WG-6) v3.0 expression beadchip	down	1	0.184	11
Study_34:A Genome-wide association study of major depressive disorder - Shyn et al	GWA_Pub_Shyn_Maj	Homo sapiens	Major depressive disorder associated SNPs- in STARD discovery cohort	SNP GWAS	Custom Human		1	0.1978	1221
Study_137:Dorsolateral prefrontal cortices from major depressive disorder patients	GSE54568	Homo sapiens	Dorsolateral prefrontal cortex tissues from major depressive disorder patients _vs_ matched controls	RNA Expression	Affymetrix GeneChip Human HG_U133 Plus 2.0	down	4	0.2459	15
Study_140:A Genome-wide association study of Depression (quantitative trait) - Terracciano et al		Homo sapiens	Depression (quantitative trait) associated SNPs- in Sardinian discovery cohort.txt	SNP GWAS	Custom Human		1	0.2578	3
Study_34:A Genome-wide association study of major depressive disorder - Shyn et al	GWA_Pub_Shyn_Maj	Homo sapiens	Narrow major depressive disorder associated SNPs- meta-analysis of females in three GWAS cohorts	SNP GWAS	Custom Human		3	0.2665	1504
Study_142:A Genome-wide association study of Response to Antidepressant - Ising et al	GWA_Pub_Ising_Re	Homo sapiens	Antidepressant Response associated SNPs- Caucasians from pooled German replication set	SNP GWAS	Custom Human		1	0.2686	1592
Study_8:Brain regions from patients with schizophrenia, depression or bipolar disorder	GSE53987	Homo sapiens	Pre-frontal cortex (BA46) tissues from major depressive disorder patients - males _vs_ females	RNA Expression	Affymetrix GeneChip Human HG_U133 Plus 2.0	up	1	0.3177	9
Study_8:Brain regions from patients with schizophrenia, depression or bipolar disorder	GSE53987	Homo sapiens	Associative striatum tissues from male major depressive disorder patients _vs_ normals	RNA Expression	Affymetrix GeneChip Human HG_U133 Plus 2.0	down	1	0.4201	10
Study_140:A Genome-wide association study of Depression (quantitative trait) - Terracciano et al		Homo sapiens	Depression (quantitative trait) assoc SNPs- in comb Euro ancestry Sardinian and BLSA disc cohort.tx	SNP GWAS	Custom Human		1	0.495	4811
Study_105:Dorsolateral prefrontal cortical neurons of schizophrenic, bipolar and major depressive subjects	GSE87610	Homo sapiens	L3 dorsolateral prefrontal neurons from subjects with major depressive disorder _vs_ unaffected	RNA Expression	Affymetrix GeneChip Human Genome HG-U219 Array	down	1	0.5101	19
