# Supplementary material for: Co-Expression Network Analysis Identifies Molecular Determinants of Loneliness Associated with Neuropsychiatric and Neurodegenerative Diseases
Source: Int J Mol Sci. 2023 Mar 21;24(6):5909. doi: 10.3390/ijms24065909 (PMC10058494; doi:10.3390/ijms24065909)
Supplement: Supplementary file 1 [file ijms-24-05909-s001.zip › Supplementary Table S11.xlsx]

## Sheet: bioset_studies (11)
Table S11. Gene correlation analysis of loneliness switch genes and major depressive disorder Genome Wide Association Studies.
Bioset vs Biosets record downloaded from Correlation Engine(2022/09/30 )
Study: Loneliness switch genes_combined list
https://curation.public.ce.basespace.illumina.com/b/search/as/?type=bioset&id=1701897#sources=Organisms%3A1%3BTypes%3A23&tf=Depressive%20disorder
Rank ordered correlations to individual studies
Study Name	Public id	Species	Bioset Name	Data Type	Platform	Correlation/Direction	Common Genes	Common Genes	P-Value	Sample Count
Study_6:A Genome-wide association study of major depressive disorder - Shyn et al	GWA_Pub_Shyn_Maj	Homo sapiens	Broad major depressive disorder associated SNPs- meta-analysis of STARD GenRED GAIN-MDD cohorts	SNP GWAS	Custom Human		5	HLA-DRB5, ARHGAP15, COL4A1, RBM38, DMD	0.0038	3957
Study_6:A Genome-wide association study of major depressive disorder - Shyn et al	GWA_Pub_Shyn_Maj	Homo sapiens	Narrow major depressive disorder associated SNPs- meta-analysis of males in three GWAS cohorts	SNP GWAS	Custom Human		5	ARHGAP15, RBM38, LGALS3BP, DMD, WSCD2	0.0066	687
Study_6:A Genome-wide association study of major depressive disorder - Shyn et al	GWA_Pub_Shyn_Maj	Homo sapiens	Narrow major depressive disorder assoc SNPs- meta-analysis of STARD GenRED GAIN-MDD cohorts	SNP GWAS	Custom Human		5	ARHGAP15, RBM38, LGALS3BP, DMD, WSCD2	0.0309	2191
Study_6:A Genome-wide association study of major depressive disorder - Shyn et al	GWA_Pub_Shyn_Maj	Homo sapiens	Broad major depressive disorder associated SNPs- meta-analysis of females in three GWAS cohorts	SNP GWAS	Custom Human		3	HLA-DRB5, COL4A1, DMD	0.0417	2629
Study_6:A Genome-wide association study of major depressive disorder - Shyn et al	GWA_Pub_Shyn_Maj	Homo sapiens	Major depressive disorder associated SNPs- in female subset of STARD discovery cohort	SNP GWAS	Custom Human		1		0.1089	715
Study_6:A Genome-wide association study of major depressive disorder - Shyn et al	GWA_Pub_Shyn_Maj	Homo sapiens	Major depressive disorder associated SNPs- in STARD discovery cohort	SNP GWAS	Custom Human		1		0.1978	1221
Study_6:A Genome-wide association study of major depressive disorder - Shyn et al	GWA_Pub_Shyn_Maj	Homo sapiens	Narrow major depressive disorder associated SNPs- meta-analysis of females in three GWAS cohorts	SNP GWAS	Custom Human		3		0.2665	1504
Study_8:A Genome-wide association study of Major depressive disorder - Wray et al		Homo sapiens	Major Depressive Disorder associated SNPs- in combined Euro ancesty MD2000+ disc and rep cohorts	SNP GWAS	Custom Human		2	HLA-DRB5, CYTH4	0.0068	2431
Study_8:A Genome-wide association study of Major depressive disorder - Wray et al		Homo sapiens	Recurrent and Early onset MDD associated SNPs- in comb Euro ancesty MD2000+ disc and rep cohorts	SNP GWAS	Custom Human		1	DMD	0.0326	1145
Study_8:A Genome-wide association study of Major depressive disorder - Wray et al		Homo sapiens	Major Depressive Disorder asso SNPs- in comb female Euro ancesty MD2000+ disc and rep cohorts	SNP GWAS	Custom Human		1		0.0857	1574
Study_9:A Genome-wide association study of Citalopram response in Major Depressive Disorder- Garriock et al	GWA_Pub_Garriock	Homo sapiens	Citalopram response in Major Depressive Disorder assoc SNPs- in African American disc cohort	SNP GWAS	Custom Human		1	CNTRL	0.0092	121
Study_16:A Genome-wide association study of Depression (quantitative trait) - Terracciano et al		Homo sapiens	Depression (quantitative trait) associated SNPs- in Sardinian discovery cohort.txt	SNP GWAS	Custom Human		1		0.2578	3
Study_16:A Genome-wide association study of Depression (quantitative trait) - Terracciano et al		Homo sapiens	Depression (quantitative trait) assoc SNPs- in comb Euro ancestry Sardinian and BLSA disc cohort.tx	SNP GWAS	Custom Human		1		0.495	4811
Study_17:A Genome-wide association study of Response to Antidepressant - Ising et al	GWA_Pub_Ising_Re	Homo sapiens	Antidepressant Response associated SNPs- Caucasians from pooled German replication set	SNP GWAS	Custom Human		1		0.2686	1592
