# Supplementary material for: Co-Expression Network Analysis Identifies Molecular Determinants of Loneliness Associated with Neuropsychiatric and Neurodegenerative Diseases
Source: Int J Mol Sci. 2023 Mar 21;24(6):5909. doi: 10.3390/ijms24065909 (PMC10058494; doi:10.3390/ijms24065909)
Supplement: Supplementary file 1 [file ijms-24-05909-s001.zip › Supplementary Table S12.xlsx]

## Sheet: bioset_studies (8)
Table S12. Gene correlation analysis of loneliness switch genes and schizophrenia studies on BSCE.
Bioset vs Biosets record downloaded from Correlation Engine(2022/09/30)
*Gold denotes significant overlap
Study: Loneliness switch genes_combined lists
https://curation.public.ce.basespace.illumina.com/b/search/as/?type=bioset&id=1701897#dataP=2%2C10%2C338.5599376521859&sources=Organisms%3A1%3BTypes%3A1%2C23&tf=Schizophrenia
Rank ordered correlations to individual studies
Study Name	Public id	Species	Bioset Name	Data Type	Platform	Correlation/Direction	Common Genes	P-Value	Sample Count
Study_2:Post-mortem tissue from brain BA10 region of schizophrenic and control patients	GSE17612	Homo sapiens	Brain BA10 samples from female schizophrenics _vs_ controls	RNA Expression	Affymetrix GeneChip Human HG_U133 Plus 2.0	up	6	3.5e-06	9
Study_3:Neuroinflammatory pathways of different neurodegenerative diseases	GSE26927	Homo sapiens	Grey matter in Brodmann area of Schizophrenia patients _vs_ normal controls	RNA Expression	Illumina Sentrix Human-6 v2 (Target ID)	down	10	5e-06	10
Study_2:Post-mortem tissue from brain BA10 region of schizophrenic and control patients	GSE17612	Homo sapiens	Brain BA10 from all schizophrenic samples _vs_ controls above control group mean pH6.5	RNA Expression	Affymetrix GeneChip Human HG_U133 Plus 2.0	up	12	1.6e-05	28
Study_2:Post-mortem tissue from brain BA10 region of schizophrenic and control patients	GSE17612	Homo sapiens	Brain BA10 samples from schizophrenics _vs_ controls	RNA Expression	Affymetrix GeneChip Human HG_U133 Plus 2.0	up	4	1.6e-05	28
Study_4:Brain regions from patients with schizophrenia, depression or bipolar disorder	GSE53987	Homo sapiens	Hippocampus tissues from schizophrenia patients _vs_ normals	RNA Expression	Affymetrix GeneChip Human HG_U133 Plus 2.0	up	16	0.0001	15
Study_4:Brain regions from patients with schizophrenia, depression or bipolar disorder	GSE53987	Homo sapiens	Hippocampus tissues from male schizophrenia patients _vs_ normals	RNA Expression	Affymetrix GeneChip Human HG_U133 Plus 2.0	up	16	0.0002	9
Study_5:Superior temporal cortex in schizophrenic and control patients	GSE21935	Homo sapiens	Superior temporal cortex of post-mortem schizophrenic patients _vs_ healthy subjects	RNA Expression	Affymetrix GeneChip Human HG_U133 Plus 2.0	up	3	0.0004	23
Study_4:Brain regions from patients with schizophrenia, depression or bipolar disorder	GSE53987	Homo sapiens	Associative striatum tissues from schizophrenia patients _vs_ normals	RNA Expression	Affymetrix GeneChip Human HG_U133 Plus 2.0	up	10	0.0007	18
Study_6:Cerebella and parietal cortex expression of bipolar, depressive and schizophrenic patients	GSE35978	Homo sapiens	Cerebellum of patients with schizophrenia _vs_ unaffected controls	RNA Expression	Custom Human	down	3	0.0009	44
Study_8:Endothelial and neuronal cells from normal, bipolar, and schizophrenia patients	GSE12679	Homo sapiens	Postmortem schizophrenia patients - prefrontal cortex microvascular endothelial cells _vs_ neurons	RNA Expression	Affymetrix GeneChip Human HG_U133 Plus 2.0	up	13	0.0015	11
Study_2:Post-mortem tissue from brain BA10 region of schizophrenic and control patients	GSE17612	Homo sapiens	Brain BA10 samples from schizophrenic males _vs_ females	RNA Expression	Affymetrix GeneChip Human HG_U133 Plus 2.0	down	4	0.0023	19
Study_10:A Genome-wide association study of Schizophrenia - Ikeda et al		Homo sapiens	Schizophrenia associated SNPs- in Japanese replication cohort	SNP GWAS	Custom Human		1	0.0033	1511
Study_11:A Genome-wide association study of Schizophrenia - O'Donovan et al	GWA_Pub_O	Homo sapiens	Schizophrenia associated SNPs- in UK discovery cohort	SNP GWAS	Custom Human		1	0.0035	642
Study_12:A Genome-wide association study of Neurocognition - McClay et al		Homo sapiens	Neurocognitive score in response to Perphenazine asso SNPs- in Schizophrenics CATIE disc cohort	SNP GWAS	Custom Human		1	0.0035
Study_4:Brain regions from patients with schizophrenia, depression or bipolar disorder	GSE53987	Homo sapiens	Pre-frontal cortex (BA46) tissues from schizophrenia patients _vs_ normals	RNA Expression	Affymetrix GeneChip Human HG_U133 Plus 2.0	up	5	0.0065	15
Study_15:A Genome-wide association study of Schizophrenia - Shi et al 2009	GWA_Pub_Shi_Schi	Homo sapiens	Schizophrenia associated SNPs- in MGS European discovery cohort	SNP GWAS	Custom Human		4	0.0087	2681
Study_16:A Genome-wide association study of Schizophrenia - Stefansson et al	GWA_Pub_Stefanss	Homo sapiens	Schizophrenia associated SNPs- in MGS European discovery cohort	SNP GWAS	Custom Human		4	0.0087	2681
Study_2:Post-mortem tissue from brain BA10 region of schizophrenic and control patients	GSE17612	Homo sapiens	Brain BA10 samples from schizophrenics with below affected group mean pH6.2 _vs_ all controls	RNA Expression	Affymetrix GeneChip Human HG_U133 Plus 2.0	up	2	0.0089	14
Study_11:A Genome-wide association study of Schizophrenia - O'Donovan et al	GWA_Pub_O	Homo sapiens	Schizophrenia associated SNPs- in patients meeting DSM-IV criteria in discovery cohort	SNP GWAS	Custom Human		1	0.0112	479
Study_6:Cerebella and parietal cortex expression of bipolar, depressive and schizophrenic patients	GSE35978	Homo sapiens	Parietal cortex of patients with schizophrenia _vs_ unaffected controls	RNA Expression	Custom Human	down	2	0.0124	51
Study_2:Post-mortem tissue from brain BA10 region of schizophrenic and control patients	GSE17612	Homo sapiens	Brain BA10 samples from male schizophrenics _vs_ controls	RNA Expression	Affymetrix GeneChip Human HG_U133 Plus 2.0	up	1	0.0135	19
Study_2:Post-mortem tissue from brain BA10 region of schizophrenic and control patients	GSE17612	Homo sapiens	Brain BA10 samples from schizophrenics at or above affected group mean pH6.2 _vs_ all controls	RNA Expression	Affymetrix GeneChip Human HG_U133 Plus 2.0	up	2	0.0166	13
Study_18:PBMC from severely psychotic (acutely admitted) and remitted schizophrenia patients	GSE27383	Homo sapiens	PBMC from remitted schizophrenia male patients _vs_ healthy controls	RNA Expression	Affymetrix GeneChip Human HG_U133 Plus 2.0	up	3	0.018	21
Study_4:Brain regions from patients with schizophrenia, depression or bipolar disorder	GSE53987	Homo sapiens	Associative striatum tissues from female schizophrenia patients _vs_ normals	RNA Expression	Affymetrix GeneChip Human HG_U133 Plus 2.0	down	5	0.0183	8
Study_5:Superior temporal cortex in schizophrenic and control patients	GSE21935	Homo sapiens	Superior temporal cortex of post-mortem schizophrenic patients - male _vs_ female	RNA Expression	Affymetrix GeneChip Human HG_U133 Plus 2.0	down	5	0.0187	13
Study_2:Post-mortem tissue from brain BA10 region of schizophrenic and control patients	GSE17612	Homo sapiens	Brain BA10 from all schizophrenic samples _vs_ controls at or below control group mean pH6.5	RNA Expression	Affymetrix GeneChip Human HG_U133 Plus 2.0	down	1	0.0198	28
Study_19:A Genome-wide association study of Schizophrenia - Ma et al		Homo sapiens	Schizophrenia associated SNPs- in male Japanese replication cohort	SNP GWAS	Custom Human		1	0.0241
Study_4:Brain regions from patients with schizophrenia, depression or bipolar disorder	GSE53987	Homo sapiens	Hippocampus tissues from female schizophrenia patients _vs_ normals	RNA Expression	Affymetrix GeneChip Human HG_U133 Plus 2.0	up	4	0.0262	6
Study_22:Neural progenitor cells differentiated from iPSC of patients with schizophrenia	GSE92874	Homo sapiens	Neural progenitor cells differentiated 2d from iPSC of schizophrenia patients _vs_ healthy subjects	RNA Expression	Illumina iGenome UCSC, hg19, March 6, 2013 RefSeq	up	8	0.0335	4
Study_23:A Genome-wide association study of Schizophrenia - Ripke et al		Homo sapiens	Schizophrenia associated SNPs- in combined European ancestry replication cohorts	SNP GWAS	Custom Human		1	0.0354	8442
Study_24:Gene expression of postmortem prefrontal cortex of bipolar disorder or schizophrenia patients	GSE12649	Homo sapiens	Postmortem prefrontal cortex from schizophrenia patients _vs_ control	RNA Expression	Affymetrix GeneChip Human HG_U133A version [1 or 2]	up	2	0.0405	35
Study_4:Brain regions from patients with schizophrenia, depression or bipolar disorder	GSE53987	Homo sapiens	Pre-frontal cortex (BA46) tissues from female schizophrenia patients _vs_ normals	RNA Expression	Affymetrix GeneChip Human HG_U133 Plus 2.0	up	4	0.0429	8
Study_4:Brain regions from patients with schizophrenia, depression or bipolar disorder	GSE53987	Homo sapiens	Associative striatum tissues from schizophrenia patients - males _vs_ females	RNA Expression	Affymetrix GeneChip Human HG_U133 Plus 2.0	down	4	0.0456	10
Study_10:A Genome-wide association study of Schizophrenia - Ikeda et al		Homo sapiens	Schizophrenia associated SNPs- in combined Japanese discovery and replication cohorts	SNP GWAS	Custom Human		1	0.0542	2071
Study_23:A Genome-wide association study of Schizophrenia - Ripke et al		Homo sapiens	Schizophrenia associated SNPs- in combined European ancestry discovery cohorts	SNP GWAS	Custom Human		1	0.0592	9394
Study_23:A Genome-wide association study of Schizophrenia - Ripke et al		Homo sapiens	Schizophrenia associated SNPs- in combined European ancestry discovery and replication cohorts	SNP GWAS	Custom Human		1	0.0677	17836
Study_4:Brain regions from patients with schizophrenia, depression or bipolar disorder	GSE53987	Homo sapiens	Hippocampus tissues from schizophrenia patients - males _vs_ females	RNA Expression	Affymetrix GeneChip Human HG_U133 Plus 2.0	up	3	0.0682	9
Study_25:Whole blood expressing profiles of schizophrenia patients	GSE38485	Homo sapiens	Whole blood from schizophrenic patients _vs_ healthy controls_GPL6947	RNA Expression	Illumina Human HT-12 (WG-6) v3.0 expression beadchip	down	19	0.0756	106
Study_26:Pyramidal neurons from superior temporal gyrus layer 3 of schizophrenia patients	GSE37981	Homo sapiens	Pyramidal neurons of superior temporal gyrus layer 3 - schizophrenia patients _vs_ healthy controls	RNA Expression	Affymetrix GeneChip Human X3P	up	6	0.0813	9
Study_4:Brain regions from patients with schizophrenia, depression or bipolar disorder	GSE53987	Homo sapiens	Associative striatum tissues from male schizophrenia patients _vs_ normals	RNA Expression	Affymetrix GeneChip Human HG_U133 Plus 2.0	up	3	0.1042	10
Study_27:Neural stem CTX0E16 cells with siRNA knockdown of the schizophrenia susceptibility gene NT5C2	GSE109240	Homo sapiens	Neural stem CTX0E16 cells 72hr with 10nM NT5C2 siRNA-B _vs_ scrambled control siRNA	RNA Expression	Illumina HumanHT-12 V4.0 expression beadchip	down	1	0.1099	4
Study_4:Brain regions from patients with schizophrenia, depression or bipolar disorder	GSE53987	Homo sapiens	Pre-frontal cortex (BA46) tissues from schizophrenia patients - males _vs_ females	RNA Expression	Affymetrix GeneChip Human HG_U133 Plus 2.0	up	2	0.1125	7
Study_28:Olfactory epithelium and lymphoblasts from normal and schizophrenic subjects	GSE73129	Homo sapiens	Lymphoblasts from subjects with schizophrenia _vs_ normal	RNA Expression	Affymetrix GeneChip Human HG_U133 Plus 2.0	down	5	0.1342	36
Study_4:Brain regions from patients with schizophrenia, depression or bipolar disorder	GSE53987	Homo sapiens	Pre-frontal cortex (BA46) tissues from male schizophrenia patients _vs_ normals	RNA Expression	Affymetrix GeneChip Human HG_U133 Plus 2.0	up	5	0.1351	7
Study_8:Endothelial and neuronal cells from normal, bipolar, and schizophrenia patients	GSE12679	Homo sapiens	Prefrontal cortex microvascular endothelial cells from postmortem schizophrenia patients_vs_ control	RNA Expression	Affymetrix GeneChip Human HG_U133 Plus 2.0	down	3	0.1378	11
Study_29:A Genome-wide association study of Schizophrenia - Need et al		Homo sapiens	Schizophrenia associated SNPs- in combined European ancestry discovery and replication cohorts	SNP GWAS	Custom Human		1	0.1443	2331
Study_28:Olfactory epithelium and lymphoblasts from normal and schizophrenic subjects	GSE73129	Homo sapiens	Olfactory epithelium from subjects with schizophrenia _vs_ normal	RNA Expression	Affymetrix GeneChip Human HG_U133 Plus 2.0	up	17	0.1573	19
Study_30:Neurons differentiated from induced pluripotent stem cells (iPSCs) of schizophrenic patients	GSE25673	Homo sapiens	Neurons differentiated from iPSCs of schizophrenic patients _vs_ healthy controls	RNA Expression	Affymetrix GeneChip Human Gene 1.0 ST Array [transcript (gene) version]	up	4	0.1873	4
Study_25:Whole blood expressing profiles of schizophrenia patients	GSE38485	Homo sapiens	Whole blood from schizophrenic patients _vs_ healthy controls_GPL6883	RNA Expression	Illumina HumanRef-8 (WG-DASL) v3.0 expression beadchip	down	6	0.2808	15
Study_18:PBMC from severely psychotic (acutely admitted) and remitted schizophrenia patients	GSE27383	Homo sapiens	PBMC from severely psychotic schizophrenia male patients acutely admitted _vs_ healthy controls	RNA Expression	Affymetrix GeneChip Human HG_U133 Plus 2.0	down	1	0.2864	22
Study_8:Endothelial and neuronal cells from normal, bipolar, and schizophrenia patients	GSE12679	Homo sapiens	Neurons of dorsolateral prefrontal cortex from postmortem schizophrenia patients _vs_ bipolar	RNA Expression	Affymetrix GeneChip Human HG_U133 Plus 2.0	up	3	0.3848	5
Study_8:Endothelial and neuronal cells from normal, bipolar, and schizophrenia patients	GSE12679	Homo sapiens	Neurons of dorsolateral prefrontal cortex of postmortem schizophrenia patients _vs_ control	RNA Expression	Affymetrix GeneChip Human HG_U133 Plus 2.0	up	2	0.4164	5
Study_31:Parvalbumin-immunoreactive neurons in superior temporal cortex in schizophrenia	GSE46509	Homo sapiens	Parvalbumin+ neurons of layer 3 of the superior temporal gyrus - schizophrenic _vs_ normal patients	RNA Expression	Affymetrix GeneChip Human X3P	down	2	0.4637	8
Study_32:Dorsolateral prefrontal cortical neurons of schizophrenic, bipolar and major depressive subjects	GSE87610	Homo sapiens	L3 dorsolateral prefrontal neurons from subjects with schizophrenia _vs_ unaffected	RNA Expression	Affymetrix GeneChip Human Genome HG-U219 Array	up	6	0.5608	17
Study_33:Neural progenitor cells derived from iPSCs of schizophrenic and normal donors	GSE40102	Homo sapiens	Neural progenitor cells derived from iPSCs from schizophrenia patients _vs_ normal donors	RNA Expression	Affymetrix GeneChip Human Gene 1.0 ST Array [transcript (gene) version]	down	5	0.5654	12
