# Supplementary material for: Co-Expression Network Analysis Identifies Molecular Determinants of Loneliness Associated with Neuropsychiatric and Neurodegenerative Diseases
Source: Int J Mol Sci. 2023 Mar 21;24(6):5909. doi: 10.3390/ijms24065909 (PMC10058494; doi:10.3390/ijms24065909)
Supplement: Supplementary file 1 [file ijms-24-05909-s001.zip › Supplementary Table S13.xlsx]

## Sheet: Correlation analysis of switch 
Table S13. Gene correlation analysis of loneliness switch genes and schizophrenia Genome Wide Association Studies.
Bioset vs Biosets record downloaded from Correlation Engine(2022/09/30)
*Gold denotes significant overlap
Study: Loneliness switch genes_combined lists
https://curation.public.ce.basespace.illumina.com/b/search/as/?type=bioset&id=1701897#sources=Organisms%3A1%3BTypes%3A23&tf=Schizophrenia
Rank ordered correlations to individual studies
Study Name	Public id	Species	Bioset Name	Data Type	Platform	Correlation/Direction	Common Genes		P-Value	Sample Count
Study_3:A Genome-wide association study of Schizophrenia - Ikeda et al		Homo sapiens	Schizophrenia associated SNPs- in Japanese replication cohort	SNP GWAS	Custom Human		1	NPAS3	0.0033	1511
Study_3:A Genome-wide association study of Schizophrenia - Ikeda et al		Homo sapiens	Schizophrenia associated SNPs- in combined Japanese discovery and replication cohorts	SNP GWAS	Custom Human		1		0.0542	2071
Study_4:A Genome-wide association study of Schizophrenia - O'Donovan et al	GWA_Pub_O	Homo sapiens	Schizophrenia associated SNPs- in UK discovery cohort	SNP GWAS	Custom Human		1	ARHGAP15	0.0035	642
Study_4:A Genome-wide association study of Schizophrenia - O'Donovan et al	GWA_Pub_O	Homo sapiens	Schizophrenia associated SNPs- in patients meeting DSM-IV criteria in discovery cohort	SNP GWAS	Custom Human		1	ARHGAP15	0.0112	479
Study_5:A Genome-wide association study of Neurocognition - McClay et al		Homo sapiens	Neurocognitive score in response to Perphenazine asso SNPs- in Schizophrenics CATIE disc cohort	SNP GWAS	Custom Human		1	LGALS3BP	0.0035
Study_8:A Genome-wide association study of Schizophrenia - Shi et al 2009	GWA_Pub_Shi_Schi	Homo sapiens	Schizophrenia associated SNPs- in MGS European discovery cohort	SNP GWAS	Custom Human		4	NPAS3,ARHGAP15, DPP10, SMYD3	0.0087	2681
Study_9:A Genome-wide association study of Schizophrenia - Stefansson et al	GWA_Pub_Stefanss	Homo sapiens	Schizophrenia associated SNPs- in MGS European discovery cohort	SNP GWAS	Custom Human		4	NPAS3,ARHGAP15, DPP10, SMYD3	0.0087	2681
Study_11:A Genome-wide association study of Schizophrenia - Ma et al		Homo sapiens	Schizophrenia associated SNPs- in male Japanese replication cohort	SNP GWAS	Custom Human		1	CPXCR1	0.0241
Study_13:A Genome-wide association study of Schizophrenia - Ripke et al		Homo sapiens	Schizophrenia associated SNPs- in combined European ancestry replication cohorts	SNP GWAS	Custom Human		1	HLA-DRB5	0.0354	8442
Study_13:A Genome-wide association study of Schizophrenia - Ripke et al		Homo sapiens	Schizophrenia associated SNPs- in combined European ancestry discovery cohorts	SNP GWAS	Custom Human		1		0.0592	9394
Study_13:A Genome-wide association study of Schizophrenia - Ripke et al		Homo sapiens	Schizophrenia associated SNPs- in combined European ancestry discovery and replication cohorts	SNP GWAS	Custom Human		1		0.0677	17836
Study_14:A Genome-wide association study of Schizophrenia - Need et al		Homo sapiens	Schizophrenia associated SNPs- in combined European ancestry discovery and replication cohorts	SNP GWAS	Custom Human		1		0.1443	2331
