# Supplementary material for: Co-Expression Network Analysis Identifies Molecular Determinants of Loneliness Associated with Neuropsychiatric and Neurodegenerative Diseases
Source: Int J Mol Sci. 2023 Mar 21;24(6):5909. doi: 10.3390/ijms24065909 (PMC10058494; doi:10.3390/ijms24065909)
Supplement: Supplementary file 1 [file ijms-24-05909-s001.zip › Supplementary Table S2.xlsx]

## Sheet: Sheet1
Table S2. Gene ontology annotations of switch genes
Switch genes (ALL)	GO term	GO description	Switch genes (males)	GO term	GO description
CD59	GO:0001971	negative regulation of membrane attack complex	FAM149A	Not found
ARF1	GO:0016192	vesicle mediated transport	ANKRD36	Not found
	GO:0034315	regulation of Arp2/3 complex-mediated actin nucleation	WASHC2C	GO:0036010	protein localization to endosome
	GO:0097061	dendritic spine organization		GO:0042147	retrograde transport, endosome to Golgi
	GO:0006886	intracellular protein transport	ASGR2	GO:0006897	endocytosis
GPNMB	GO:0045765	regulation of angiogenesis	FPR1	GO:0002430	complement receptor mediated signaling pathway
	GO:0050918	positive chemotaxis		GO:0007204	positive regulation of cytosolic calcium ion concentration
	GO:0031954	positive regulation of protein autophosphorylation	HAMP	GO:0006879	cellular iron ion homeostasis
	GO:0001818	negative regulation of cytokine production		GO:0042742	defense response to bacterium
	GO:1901215	negative regulation of neuron death	ZFP36	GO:0097011	cellular response to granulocyte macrophage colony-stimulating factor stimulus
	GO:0050868	negative regulation of T cell activation		GO:1990904	ribonucleoprotein complex
DMP1	GO:0030198	ECM organization		GO:0043488	regulation of mRNA stability
SERPINA1	GO:0007596	blood coagulation	PELI1	GO:0032496	response to lipopolysaccharide
	GO:0007599	hemostasis		GO:0000209	protein polyubiquitination
	GO:0006953	acute-phase response	NBEAL1	GO:0008104	protein localization
PPP1R14D	GO:0042325	regulation of phosphorylation	CYTH4	GO:0032012	regulation of ARF protein signal transduction
	GO:1905183	negative regulation of protein serine/threonine phosphatase activity	CXCL1	GO:0070098	chemokine-mediated signaling pathway
CDKN1A	GO:0045736	negative regulation of cyclin-dependent protein serine/threonine kinase activity		GO:0006954	inflammatory response
	GO:2000045	regulation of G1/S transition of mitotic cell cycle	HLA-DRB5	GO:0050870	positive regulation of T cell activation
	GO:0006974	cellular response to DNA damage stimulus		GO:0019886	antigen processing and presentation of exogenous peptide antigen via MHC class II
MINDY1	GO:0071108	protein K48-linked deubiquitination	TAF6	GO:0006367	transcription initiation at RNA polymerase II promoter
	GO:0006508	proteolysis	CTB-118P15	Not found
PITPNM3	GO:0006661	phosphatidylinositol biosynthetic process	AGO2	GO:0042985	negative regulation of amyloid precursor protein biosynthetic process
	GO:0015914	phospholipid transport		GO:1900153	positive regulation of nuclear-transcribed mRNA catabolic process, deadenylation-dependent decay
LILRA2	GO:0032396	inhibitory MHC class I receptor activity	CNTRL	GO:0051493	regulation of cytoskeleton organization
	GO:0002283	neutrophil activation involved in immune response		GO:0051301	cell division
	GO:0032755	positive regulation of interleukin-6 production	KRT72	GO:0045109	intermediate filament organization
MYOM1	GO:0006936	muscle contraction		GO:0031424	keratininization
ASGR2	GO:0006897	endocytosis	CSAD	GO:0042412	taurine biosynthetic process
	GO:0007166	cell surface receptor signaling pathway		GO:0019752	carboxylic acid metabolic process
RBM38	GO:0048255	mRNA stabilization	KLHL33	Not found
	GO:0000381	regulation of alternative mRNA splicing, via spliceosome	CTSG	GO:0006468	protein phosphorylation
ZDHHC16	GO:0018345	protein palmitoylation		GO:0006508	proteolysis
	GO:0006974	cellular response to DNA damage stimulus	NPAS3	GO:0006357	regulation of transcription by RNA polymerase II
FN1	GO:1901166	neural crest cell migration involved in autonomic nervous system development		GO:0006355	regulation of DNA-templated transcription
	GO:0070527	platelet aggregation	FOS	GO:1901216	positive regulation of neuron death
	GO:0072378	blood coagulation, fibrin clot formation		GO:0006357	regulation of transcription by RNA polymerase II
KRTAP1-3	GO:0045095	keratin filament	S100A8	GO:0070488	neutrophil aggregation
LGALS3BP	GO:0007155	cell adhesion		GO:0002523	leukocyte migration involved in inflammatory response
	GO:0006897	endocytosis	SPN	GO:0042742	defense response to bacterium
CYP4F22	GO:0046513	ceramide biosynthetic process		GO:0050776	regulation of immune response
	GO:0020037	heme binding	ALDOA	GO:0030388	fructose 1,6-bisphosphate metabolic process
BCAM	GO:0007155	cell adhesion		GO:0006096	glycolytic process
NECTIN2	GO:0046596	regulation of viral entry into host cell
	GO:0060370	susceptibility to T cell mediated cytotoxicity
KLK3	GO:0031638	zymogen activation
	GO:0003073	regulation of systemic arterial blood pressure
SMYD3	GO:0032259	methylation
	GO:0006325	chromatin organization
CLASP1	GO:0090307	mitotic spindle assembly
	GO:0031023	microtubule organizing center organization
DPP10	GO:1901379	regulation of potassium ion transmembrane transport
ARHGAP15	GO:0043087	regulation of GTPase activity
UQCC1	GO:0034551	mitochondrial respiratory chain complex III assembly
UBE2V1	GO:0043123	positive regulation of I-kappaB kinase/NF-kappaB signaling
GPR3	GO:0019222	regulation of metabolic process
	GO:0051480	regulation of cytosolic calcium ion concentration
DENND6B	GO:0050790	regulation of catalytic activity
DLEC1	GO:0002357	defense response to tumor cell
	GO:0008285	negative regulation of cell population proliferation
LEF1	GO:0045944	positive regulation of transcription by RNA polymerase II
	GO:0060070	canonical Wnt signaling pathway
SRD5A1	GO:0006629	lipid metabolic process
DMD	GO:0035633	maintenance of blood-brain barrier
	GO:0090257	regulation of muscle system process
HSPA12A	GO:0005524	ATP binding
FRG2	GO:0005634	located in nucleus
TSPAN15	GO:0051604	protein maturation
LDB3	GO:0061061	muscle development
	GO:0007507	heart development
ACSL5	GO:0008610	lipid biosynthetic process
	GO:0001676	long-chain fatty acid metabolic process
TH	GO:0006585	dopamine synthesis
	GO:0005506	iron iron binding
SYT8	GO:0048488	synaptic vesicle endocytosis
	GO:0048791	calcium ion-regulated exocytosis of neurotransmitter
ZBTB16	GO:0000122	negative regulation of transcription by RNA polymerase II
FOXN4	GO:0007399	nervous system development
	GO:0048663	neuron fate commitment
WSCD2	GO:0016020	located in membrane
ACACB	GO:0006633	fatty acid biosynthetic process
COL4A1	GO:0030198	ECM organization
	GO:0001525	angiogenesis
IPO11-LRRC70	Not found
CPXCR1	Not found
