# Supplementary material for: Co-Expression Network Analysis Identifies Molecular Determinants of Loneliness Associated with Neuropsychiatric and Neurodegenerative Diseases
Source: Int J Mol Sci. 2023 Mar 21;24(6):5909. doi: 10.3390/ijms24065909 (PMC10058494; doi:10.3390/ijms24065909)
Supplement: Supplementary file 1 [file ijms-24-05909-s001.zip › Supplementary Table S3.xlsx]

## Sheet: Pathway analysis
Table S3. Network and pathway analysis of loneliness-switch genes
All (High vs. low loneliness)					Males (High vs. low loneliness)
Pathway	Total	Hits	P.Value	FDR	Pathway	Total	Hits	P.Value	FDR
Cell cycle	124	10	5.72e-10	1.82e-07	HTLV-I infection	219	7	4.99e-07	0.000159
Hepatitis B	163	10	8.35e-09	1.33e-06	Epstein-Barr virus infection	201	6	5.84e-06	0.000928
Adherens junction	72	7	7.85e-08	8.32e-06	Hepatitis B	163	5	3.57e-05	0.00368
Prostate cancer	97	7	6.21e-07	4.94e-05	Rheumatoid arthritis	91	4	6.06e-05	0.00368
Pathways in cancer	530	13	1.87e-06	0.000119	IL-17 signaling pathway	93	4	6.6e-05	0.00368
Chronic myeloid leukemia	76	6	2.52e-06	0.000133	Prostate cancer	97	4	7.79e-05	0.00368
TGF-beta signaling pathway	92	6	7.71e-06	0.000328	Endocrine resistance	98	4	8.11e-05	0.00368
Viral carcinogenesis	201	8	8.26e-06	0.000328	Pathways in cancer	530	7	0.000166	0.00659
Hippo signaling pathway	154	7	1.38e-05	0.000486	Cell cycle	124	4	0.000202	0.00714
Bladder cancer	41	4	5.97e-05	0.00175	Fluid shear stress and atherosclerosis	139	4	0.000314	0.00997
FoxO signaling pathway	132	6	6.06e-05	0.00175	Breast cancer	147	4	0.000388	0.0112
PI3K-Akt signaling pathway	354	9	7.57e-05	0.00201	Hepatitis C	155	4	0.000475	0.0126
Colorectal cancer	86	5	8.26e-05	0.00202	p53 signaling pathway	72	3	0.000673	0.0163
HTLV-I infection	219	7	0.000131	0.00297	Leishmaniasis	74	3	0.000729	0.0163
Wnt signaling pathway	158	6	0.000164	0.00336	Chronic myeloid leukemia	76	3	0.000788	0.0163
AGE-RAGE signaling pathway in diabetic complications	100	5	0.000169	0.00336	Antigen processing and presentation	77	3	0.000819	0.0163
Acute myeloid leukemia	66	4	0.000386	0.00722	Kaposi's sarcoma-associated herpesvirus infection	186	4	0.000944	0.0177
MicroRNAs in cancer	299	7	0.00087	0.0154	Colorectal cancer	86	3	0.00113	0.02
Thyroid cancer	37	3	0.000947	0.0159	Viral carcinogenesis	201	4	0.00126	0.0201
Hepatitis C	155	5	0.00127	0.0201	Proteoglycans in cancer	201	4	0.00126	0.0201
Small cell lung cancer	93	4	0.00141	0.0214	Small cell lung cancer	93	3	0.00142	0.0215
Jak-STAT signaling pathway	162	5	0.00154	0.0223	Th17 cell differentiation	107	3	0.00212	0.0307
Transcriptional misregulation in cancer	186	5	0.00283	0.0391	Asthma	31	2	0.00255	0.0352
Thyroid hormone signaling pathway	116	4	0.00317	0.042	Thyroid hormone signaling pathway	116	3	0.00267	0.0354
Endometrial cancer	58	3	0.00348	0.0443	Thyroid cancer	37	2	0.00362	0.0454
Proteoglycans in cancer	201	5	0.00394	0.0482	Allograft rejection	38	2	0.00381	0.0454
					Apoptosis	136	3	0.00419	0.0454
					Estrogen signaling pathway	138	3	0.00436	0.0454
*Unique pathways are shown in red					Measles	138	3	0.00436	0.0454
					Bladder cancer	41	2	0.00443	0.0454
					Graft-versus-host disease	41	2	0.00443	0.0454
					Type I diabetes mellitus	43	2	0.00486	0.0483
					MAPK signaling pathway	295	4	0.0051	0.0491
					MicroRNAs in cancer	299	4	0.00535	0.05
