# Supplementary material for: Co-Expression Network Analysis Identifies Molecular Determinants of Loneliness Associated with Neuropsychiatric and Neurodegenerative Diseases
Source: Int J Mol Sci. 2023 Mar 21;24(6):5909. doi: 10.3390/ijms24065909 (PMC10058494; doi:10.3390/ijms24065909)
Supplement: Supplementary file 1 [file ijms-24-05909-s001.zip › Supplementary Table S4.xlsx]

## Sheet: node_table_disease associations
Table S4. Gene-disease association network analysis
All (High vs. low loneliness)			Males (High vs. low loneliness)
	Degree	Betweenness		Degree	Betweenness
SERPINA1	7	127.87	FOS	3	48
CDKN1A	7	121.32	Mammary Neoplasms	2	27
ZBTB16	6	107.99	Liver Cirrhosis, Experimental	2	27
FN1	5	68.86	Cocaine-Related Disorders	2	27
Autosomal recessive predisposition	4	59.64	ALDOA	2	20
SRD5A1	4	31	AGO2	2	20
COL4A1	4	30.96	CXCL1	2	20
DMD	4	30.87	Neoplasm Invasiveness	2	11
Prostatic Neoplasms	3	44.94	Alcoholic Intoxication, Chronic	2	11
Lung Neoplasms	3	33.08	Hypersensitivity	2	11
Neoplasm Invasiveness	3	30.92	HLA-DRB5	1	0
Mental Retardation	3	27.51	HAMP	1	0
Liver Cirrhosis, Experimental	3	22.28	ZFP36	1	0
Colonic Neoplasms	2	29
Liver Cirrhosis	2	29
Pulmonary Fibrosis	2	24.9
Malignant mesothelioma	2	20.27
Unipolar Depression	2	19.54
HIV Infections	2	17.25
Neoplasm Metastasis	2	14.79
Bipolar Disorder	2	12.67
Schizophrenia	2	12.62
Diabetic Nephropathy	2	9.04
Kidney Diseases	2	7.84
Short stature	2	7.18
Polycystic Ovary Syndrome	2	5.53
HSPA12A	2	5.16
DLEC1	2	4.83
DMP1	2	4.15
LGALS3BP	1	0
LEF1	1	0
