# Supplementary material for: Co-Expression Network Analysis Identifies Molecular Determinants of Loneliness Associated with Neuropsychiatric and Neurodegenerative Diseases
Source: Int J Mol Sci. 2023 Mar 21;24(6):5909. doi: 10.3390/ijms24065909 (PMC10058494; doi:10.3390/ijms24065909)
Supplement: Supplementary file 1 [file ijms-24-05909-s001.zip › Supplementary Table S5_revised.xlsx]

## Sheet: TF analyses
Table S5. Transcription factor network analyses of switch genes
All (high vs. low loneliness)			Males (high vs. low loneliness)			All (high vs. low loneliness)						Males (high vs. low loneliness)
Gene	Degree	Betweenness	Gene	Degree	Betweenness	#term ID	Biological processes	observed gene count	background gene count	strength	FDR	#term ID	term description	observed gene count	background gene count	strength	FDR
IRF1	8	217.51	KLF9	6	78.96	GO:0006357	Regulation of transcription by rna polymerase ii	67	2172	0.75	2.91e-32	GO:0006355	Regulation of transcription, dna-templated	47	3388	0.64	1.51e-19
TGIF2	8	101.91	ZFX	6	46.21	GO:0045892	Negative regulation of transcription, dna-templated	54	1273	0.89	9.55e-31	GO:0006357	Regulation of transcription by rna polymerase ii	40	2172	0.76	1.55e-19
NFYC	8	84.03	PPARG	6	44.2	GO:0000122	Negative regulation of transcription by rna polymerase ii	47	895	0.98	4.87e-30	GO:0010468	Regulation of gene expression	48	4813	0.5	4.85e-15
ZNF423	7	158.61	NRF1	5	69.52	GO:0051253	Negative regulation of rna metabolic process	55	1422	0.85	5.75e-30	GO:0065009	Regulation of molecular function	46	4913	0.47	9.08e-13
ATF3	7	121.63	BCOR	5	52.88	GO:0045934	Negative regulation of nucleobase-containing compound metabolic process	56	1528	0.82	1.46e-29	GO:0051254	Positive regulation of rna metabolic process	30	1759	0.73	1.21e-12
MAZ	7	102.91	ZNF76	5	49.33	GO:2000113	Negative regulation of cellular macromolecule biosynthetic process	55	1470	0.83	2.26e-29	GO:0051171	Regulation of nitrogen compound metabolic process	48	5836	0.41	1.34e-11
PPARG	7	93.56	KLF13	5	33.79	GO:0006355	Regulation of transcription, dna-templated	74	3388	0.6	2.29e-28	GO:1903508	Positive regulation of nucleic acid-templated transcription	28	1670	0.72	2.14e-11
ZNF644	7	85.9	HMGN3	5	29.41	GO:0051252	Regulation of rna metabolic process	75	3722	0.56	8.03e-27	GO:0080090	Regulation of primary metabolic process	48	6032	0.4	4.46e-11
NR2F1	7	75.79	ZNF394	5	29.26	GO:0010629	Negative regulation of gene expression	58	2014	0.72	7.13e-26	GO:0060255	Regulation of macromolecule metabolic process	49	6407	0.38	7.13e-11
ZNF580	7	67.54	HDGF	5	28.54	GO:0019219	Regulation of nucleobase-containing compound metabolic process	76	3982	0.54	7.13e-26	GO:0006366	Transcription by rna polymerase ii	16	406	1.09	1.12e-10
KLF16	7	56.25	GMEB2	5	24.03	GO:2000112	Regulation of cellular macromolecule biosynthetic process	75	3878	0.54	1.03e-25	GO:0045944	Positive regulation of transcription by rna polymerase ii	24	1253	0.78	1.45e-10
HMG20B	7	53.42	IKZF1	5	22.56	GO:0009889	Regulation of biosynthetic process	76	4210	0.51	2.48e-24	GO:0031323	Regulation of cellular metabolic process	48	6239	0.39	1.49e-10
NRF1	6	176.97	TFDP1	5	20.44	GO:0010468	Regulation of gene expression	80	4813	0.48	4.3e-24	GO:0051173	Positive regulation of nitrogen compound metabolic process	35	3239	0.53	6.84e-10
SMARCA5	6	143.32	POLR2A	5	18.54	GO:0051172	Negative regulation of nitrogen compound metabolic process	59	2429	0.64	8.54e-23	GO:0045893	Positive regulation of transcription, dna-templated	25	1587	0.7	2.08e-09
SMAD5	6	100.08	GTF2E2	4	64.69	GO:0045893	Positive regulation of transcription, dna-templated	49	1587	0.75	3.92e-22	GO:0010604	Positive regulation of macromolecule metabolic process	36	3600	0.5	2.12e-09
ZNF24	6	97.93	MLLT1	4	47.33	GO:1903508	Positive regulation of nucleic acid-templated transcription	50	1670	0.73	3.92e-22	GO:0031325	Positive regulation of cellular metabolic process	35	3413	0.51	2.56e-09
SIN3A	6	95.29	HMG20A	4	42.11	GO:0031324	Negative regulation of cellular metabolic process	60	2630	0.62	5.49e-22	GO:0010628	Positive regulation of gene expression	29	2337	0.59	5.83e-09
ZBTB33	6	92.11	ARID1B	4	39.39	GO:0010605	Negative regulation of macromolecule metabolic process	62	2875	0.59	9.58e-22	GO:0048518	Positive regulation of biological process	43	6112	0.35	3.08e-07
NCOR1	6	76.91	KLF11	4	33	GO:0010628	Positive regulation of gene expression	55	2337	0.63	3.84e-20	GO:0045892	Negative regulation of transcription, dna-templated	20	1273	0.7	4.55e-07
MYBL2	6	68.22	SOX5	4	27.76	GO:0051171	Regulation of nitrogen compound metabolic process	81	5836	0.4	2.41e-19	GO:0048522	Positive regulation of cellular process	40	5579	0.35	1.47e-06
ELF3	6	66.49	PKNOX1	4	27.66	GO:0080090	Regulation of primary metabolic process	82	6032	0.39	3.36e-19	GO:0050789	Regulation of biological process	57	11475	0.2	1.8e-06
TFDP1	6	57.49	ZNF24	4	27.53	GO:0031323	Regulation of cellular metabolic process	83	6239	0.38	5.07e-19	GO:0034654	Nucleobase-containing compound biosynthetic process	17	995	0.73	2.76e-06
KDM1A	6	48.67	CEBPG	4	25.07	GO:0065009	Regulation of molecular function	74	4913	0.44	1.49e-18	GO:0000122	Negative regulation of transcription by rna polymerase ii	16	895	0.75	4.28e-06
NFIL3	6	45.78	GLI4	4	22.09	GO:0060255	Regulation of macromolecule metabolic process	83	6407	0.37	2.99e-18	GO:0065007	Biological regulation	58	12171	0.18	4.28e-06
ZFP64	5	54.98	CHD1	4	20.89	GO:0019222	Regulation of metabolic process	85	6948	0.35	2.14e-17	GO:0050794	Regulation of cellular process	55	10932	0.2	6.61e-06
GLIS2	5	46.13	ETS1	4	17.47	GO:0045944	Positive regulation of transcription by rna polymerase ii	39	1253	0.75	6.05e-17	GO:1902895	Positive regulation of pri-mirna transcription by rna polymerase ii	5	40	1.6	6.91e-05
HDGF	5	45.49	MXD4	4	16	GO:0009893	Positive regulation of metabolic process	63	3893	0.47	8.21e-16	GO:0045646	Regulation of erythrocyte differentiation	5	49	1.51	0.00017
NR2F6	5	42.54	NFYC	4	13.46	GO:0010604	Positive regulation of macromolecule metabolic process	60	3600	0.48	2.68e-15	GO:0016070	RNA metabolic process	18	1584	0.55	0.0003
MLX	5	23.23	HIC1	4	10.38	GO:0031325	Positive regulation of cellular metabolic process	58	3413	0.49	6.04e-15	GO:0008285	Negative regulation of cell population proliferation	12	696	0.74	0.0004
RAD21	4	79.3	NR2F1	4	9.19	GO:0051173	Positive regulation of nitrogen compound metabolic process	56	3239	0.5	1.54e-14	GO:0090304	Nucleic acid metabolic process	21	2178	0.48	0.00041
YY1	4	64.51	RAD21	3	62.81	GO:0048523	Negative regulation of cellular process	68	4874	0.4	2.65e-14	GO:0033993	Response to lipid	13	858	0.68	0.00054
DPF2	4	63.32	ZNF18	3	61.04	GO:0048522	Positive regulation of cellular process	71	5579	0.36	3.84e-13	GO:0034645	Cellular macromolecule biosynthetic process	17	1592	0.53	0.0013
BCL11A	4	49.77	EBF1	3	28.57	GO:0048518	Positive regulation of biological process	74	6112	0.34	6.48e-13	GO:0071310	Cellular response to organic substance	21	2369	0.45	0.0014
EZH2	4	48.61	STAT3	3	19.02	GO:0048519	Negative regulation of biological process	69	5389	0.37	1.21e-12	GO:0051090	Regulation of dna-binding transcription factor activity	9	437	0.81	0.002
WT1	4	45.32	ZNF644	2	60	GO:0050794	Regulation of cellular process	96	10932	0.2	2.78e-11	GO:0051172	Negative regulation of nitrogen compound metabolic process	21	2429	0.44	0.002
SP2	4	34.87	EGR2	2	9.33	GO:0050789	Regulation of biological process	97	11475	0.19	2.28e-10	GO:0097305	Response to alcohol	7	233	0.98	0.002
ZNF2	4	33.04	YBX1	2	5.3	GO:0065007	Biological regulation	98	12171	0.16	4.62e-09	GO:0006139	Nucleobase-containing compound metabolic process	22	2659	0.42	0.0022
ZNF501	4	30.94	MTA1	2	4.97	GO:0030154	Cell differentiation	50	3702	0.39	2.54e-08	GO:0010467	Gene expression	19	2056	0.46	0.0023
ID3	4	28.96	EZH2	2	4.39	GO:0032502	Developmental process	63	5841	0.29	2.02e-07	GO:0070887	Cellular response to chemical stimulus	23	2919	0.4	0.0028
ZFP37	4	27.47	BHLHE40	2	4.06	GO:0007275	Multicellular organism development	57	5023	0.31	4.47e-07	GO:0048523	Negative regulation of cellular process	31	4874	0.3	0.0033
ZNF394	4	25.38	SPI1	2	3.81	GO:0006325	Chromatin organization	20	713	0.71	6.12e-07	GO:1901700	Response to oxygen-containing compound	16	1567	0.51	0.004
MXD4	4	19.34	ALDOA	31	570.7	GO:0048856	Anatomical structure development	59	5402	0.3	7.74e-07	GO:1901701	Cellular response to oxygen-containing compound	13	1055	0.59	0.004
RARA	4	16	ZFP36	28	536.83	GO:0042127	Regulation of cell population proliferation	30	1642	0.52	7.95e-07	GO:0010033	Response to organic substance	23	3011	0.38	0.0044
ATF2	3	98.55	TAF6	23	263.56	GO:0051276	Chromosome organization	24	1066	0.61	8.43e-07	GO:0048511	Rhythmic process	7	271	0.91	0.0045
CTBP2	3	60.58	FOS	11	129.37	GO:0071407	Cellular response to organic cyclic compound	17	537	0.76	1.84e-06	GO:0031324	Negative regulation of cellular metabolic process	21	2630	0.4	0.0058
ZNF16	3	36.76	HAMP	11	95.28	GO:0006351	Transcription, dna-templated	17	567	0.73	3.93e-06	GO:0048519	Negative regulation of biological process	32	5389	0.27	0.0085
ETV1	3	29.61	ASGR2	10	93.79	GO:0014070	Response to organic cyclic compound	21	911	0.62	5.83e-06	GO:0032496	Response to lipopolysaccharide	7	313	0.85	0.0102
NR2F2	3	25.11	SPN	9	42.41	GO:0048731	System development	50	4426	0.31	1.07e-05	GO:0006325	Chromatin organization	10	713	0.65	0.0127
RNF2	3	24.16	NBEAL1	6	7.15	GO:0006366	Transcription by rna polymerase ii	14	406	0.8	1.4e-05	GO:0002521	Leukocyte differentiation	7	338	0.82	0.0156
ZNF76	3	22.26	ANKRD36	5	7.17	GO:0071310	Cellular response to organic substance	34	2369	0.41	1.88e-05	GO:0034641	Cellular nitrogen compound metabolic process	23	3282	0.34	0.0156
HIC1	3	18.51	KLHL33	4	45.83	GO:0048513	Animal organ development	40	3197	0.36	3.55e-05	GO:0030098	Lymphocyte differentiation	6	242	0.89	0.0192
ZBTB7A	3	17.33	CYTH4	4	26.01	GO:0072359	Circulatory system development	19	872	0.6	6.34e-05	GO:0010605	Negative regulation of macromolecule metabolic process	21	2875	0.36	0.0193
WRNIP1	3	14.76	FAM21C	4	17.97	GO:0019438	Aromatic compound biosynthetic process	21	1070	0.55	7.51e-05	GO:0045321	Leukocyte activation	11	929	0.57	0.0221
GATA2	3	14.17	NPAS3	4	17.41	GO:0006367	Transcription initiation from rna polymerase ii promoter	9	162	1	7.55e-05	GO:0030218	Erythrocyte differentiation	4	82	1.19	0.0223
FOXA3	3	13.69	S100A8	3	3.14	GO:0006352	DNA-templated transcription, initiation	10	214	0.93	7.61e-05	GO:0034097	Response to cytokine	12	1101	0.54	0.0225
FOXM1	3	13.57	CTSG	2	6.79	GO:0051093	Negative regulation of developmental process	20	983	0.57	8.18e-05	GO:0006367	Transcription initiation from rna polymerase ii promoter	5	162	0.99	0.0254
EBF1	3	12.54	FPR1	2	0.81	GO:0034654	Nucleobase-containing compound biosynthetic process	20	995	0.56	9.73e-05	GO:0045595	Regulation of cell differentiation	16	1874	0.43	0.0261
CEBPA	3	8.22	CXCL1	2	0.79	GO:1901362	Organic cyclic compound biosynthetic process	22	1211	0.52	0.00013	GO:0045637	Regulation of myeloid cell differentiation	6	260	0.86	0.0261
SUZ12	2	24.56	CNTRL	1	0	GO:0016569	Covalent chromatin modification	12	361	0.78	0.00016	GO:0071354	Cellular response to interleukin-6	3	33	1.46	0.0266
PRDM2	2	14.11	HLA-DRB5	1	0	GO:0032501	Multicellular organismal process	63	6933	0.22	0.00018	GO:0007275	Multicellular organism development	29	5023	0.26	0.0361
SCRT2	2	8.83	KRT72	1	0	GO:0007507	Heart development	14	522	0.69	0.00022	GO:0071345	Cellular response to cytokine stimulus	11	1013	0.53	0.0417
ZNF143	2	6.61	PELI1	1	0	GO:0050793	Regulation of developmental process	34	2648	0.37	0.00022	GO:0098761	Cellular response to interleukin-7	3	42	1.35	0.0493
TRIM28	2	6.24				GO:0070887	Cellular response to chemical stimulus	36	2919	0.35	0.00024
HDAC1	2	5.5				GO:0008285	Negative regulation of cell population proliferation	16	696	0.62	0.00026
ZNF83	2	4.79				GO:0022414	Reproductive process	23	1400	0.47	0.00034
CDKN1A	34	1065.62				GO:0009790	Embryo development	19	1002	0.54	0.00039
PVRL2	24	712.95				GO:0048545	Response to steroid hormone	11	328	0.78	0.00039
FAM63A	16	422.13				GO:0045595	Regulation of cell differentiation	27	1874	0.42	0.00042
UBE2V1	16	343.29				GO:0009888	Tissue development	26	1760	0.43	0.00043
SERPINA1	16	187.72				GO:0010033	Response to organic substance	36	3011	0.34	0.00044
RBM38	15	326.72				GO:0048511	Rhythmic process	10	271	0.83	0.00048
LGALS3BP	14	217.48				GO:0051726	Regulation of cell cycle	21	1230	0.49	0.00052
BCAM	14	217.43				GO:0051716	Cellular response to stimulus	59	6489	0.22	0.00053
ACSL5	13	79.39				GO:0003006	Developmental process involved in reproduction	18	945	0.54	0.00065
FN1	12	142.87				GO:0016570	Histone modification	11	351	0.75	0.00066
LEF1	11	258				GO:0007399	Nervous system development	30	2371	0.36	0.0013
CD59	11	159.54				GO:0050896	Response to stimulus	67	8046	0.18	0.0013
ZDHHC16	11	93.14				GO:0030900	Forebrain development	11	387	0.71	0.0015
WSCD2	10	201.23				GO:0001892	Embryonic placenta development	6	88	1.09	0.0016
SYT8	10	143.3				GO:0045596	Negative regulation of cell differentiation	15	728	0.57	0.0016
ASGR2	9	71.88				GO:0071383	Cellular response to steroid hormone stimulus	8	188	0.89	0.0016
MYOM1	8	115.88				GO:0051239	Regulation of multicellular organismal process	36	3227	0.31	0.0019
GPR3	8	84.5				GO:0007423	Sensory organ development	13	563	0.62	0.002
SRD5A1	6	100.59				GO:0007623	Circadian rhythm	7	142	0.95	0.0022
FOXN4	6	71.29				GO:0032355	Response to estradiol	7	142	0.95	0.0022
TSPAN15	6	29.87				GO:0045786	Negative regulation of cell cycle	13	571	0.62	0.0023
COL4A1	4	30.56				GO:0033993	Response to lipid	16	858	0.53	0.0026
LDB3	4	16.21				GO:2000026	Regulation of multicellular organismal development	27	2096	0.37	0.0026
ACACB	4	11.16				GO:0048608	Reproductive structure development	11	420	0.68	0.0029
ZBTB16	3	22.8				GO:0001890	Placenta development	7	154	0.92	0.0034
PITPNM3	3	21.65				GO:0051240	Positive regulation of multicellular organismal process	24	1770	0.39	0.0036
FRG2	3	11.07				GO:0007417	Central nervous system development	17	988	0.49	0.0037
PPP1R14D	2	23.88				GO:0045444	Fat cell differentiation	6	106	1.01	0.0039
TH	2	6.25				GO:0045597	Positive regulation of cell differentiation	17	993	0.49	0.0039
DLEC1	2	4.42				GO:0042981	Regulation of apoptotic process	22	1550	0.41	0.004
CYP4F22	2	3.18				GO:0051052	Regulation of dna metabolic process	10	360	0.7	0.004
DMP1	1	0				GO:2000134	Negative regulation of g1/s transition of mitotic cell cycle	6	107	1.01	0.004
GPNMB	1	0				GO:0001654	Eye development	10	365	0.7	0.0044
						GO:0048568	Embryonic organ development	11	448	0.65	0.0046
						GO:0051241	Negative regulation of multicellular organismal process	19	1231	0.45	0.0046
						GO:0090068	Positive regulation of cell cycle process	9	294	0.74	0.0046
						GO:0090304	Nucleic acid metabolic process	27	2178	0.35	0.0046
						GO:0030522	Intracellular receptor signaling pathway	7	166	0.88	0.0047
						GO:0008284	Positive regulation of cell population proliferation	16	919	0.5	0.0048
						GO:0010941	Regulation of cell death	23	1696	0.39	0.0048
						GO:0051098	Regulation of binding	10	373	0.69	0.0048
						GO:0021543	Pallium development	7	171	0.87	0.0054
						GO:0045787	Positive regulation of cell cycle	10	388	0.67	0.0064
						GO:0051094	Positive regulation of developmental process	20	1389	0.42	0.0069
						GO:0001655	Urogenital system development	9	315	0.71	0.007
						GO:0043010	Camera-type eye development	9	318	0.71	0.0074
						GO:0050769	Positive regulation of neurogenesis	11	479	0.62	0.0074
						GO:0010564	Regulation of cell cycle process	14	760	0.52	0.0078
						GO:0035563	Positive regulation of chromatin binding	3	13	1.62	0.0078
						GO:0044271	Cellular nitrogen compound biosynthetic process	21	1522	0.4	0.0078
						GO:0051101	Regulation of dna binding	6	128	0.93	0.0086
						GO:0022008	Neurogenesis	22	1657	0.38	0.0088
						GO:0010948	Negative regulation of cell cycle process	9	328	0.7	0.0089
						GO:0050872	White fat cell differentiation	3	14	1.59	0.009
						GO:0021537	Telencephalon development	8	257	0.75	0.0093
						GO:0021766	Hippocampus development	5	81	1.05	0.0096
						GO:0048699	Generation of neurons	21	1551	0.39	0.0097
						GO:0046483	Heterocycle metabolic process	31	2840	0.3	0.0098
						GO:0006978	DNA damage response, signal transduction by p53 class mediator resulting in transcription of p21 class mediator	3	15	1.56	0.0105
						GO:0060766	Negative regulation of androgen receptor signaling pathway	3	15	1.56	0.0105
						GO:0009719	Response to endogenous stimulus	20	1447	0.4	0.0107
						GO:0070317	Negative regulation of g0 to g1 transition	4	43	1.23	0.0107
						GO:0006974	Cellular response to dna damage stimulus	14	793	0.5	0.011
						GO:0006725	Cellular aromatic compound metabolic process	31	2882	0.29	0.0122
						GO:0042221	Response to chemical	41	4333	0.23	0.0123
						GO:0034645	Cellular macromolecule biosynthetic process	21	1592	0.38	0.013
						GO:0050810	Regulation of steroid biosynthetic process	5	89	1.01	0.0135
						GO:0033554	Cellular response to stress	22	1725	0.36	0.014
						GO:0051090	Regulation of dna-binding transcription factor activity	10	437	0.62	0.014
						GO:0060033	Anatomical structure regression	3	18	1.48	0.0155
						GO:0050767	Regulation of neurogenesis	14	828	0.49	0.016
						GO:0006139	Nucleobase-containing compound metabolic process	29	2659	0.3	0.0161
						GO:0031667	Response to nutrient levels	10	449	0.61	0.0167
						GO:1901991	Negative regulation of mitotic cell cycle phase transition	7	219	0.76	0.0189
						GO:1902893	Regulation of pri-mirna transcription by rna polymerase ii	4	52	1.14	0.0189
						GO:0030099	Myeloid cell differentiation	7	221	0.76	0.0195
						GO:0030851	Granulocyte differentiation	3	20	1.43	0.0195
						GO:0051412	Response to corticosterone	3	20	1.43	0.0195
						GO:0060284	Regulation of cell development	15	956	0.45	0.0196
						GO:1901989	Positive regulation of cell cycle phase transition	5	99	0.96	0.0197
						GO:0009653	Anatomical structure morphogenesis	25	2165	0.32	0.0198
						GO:0045666	Positive regulation of neuron differentiation	9	377	0.64	0.0198
						GO:0071495	Cellular response to endogenous stimulus	17	1181	0.42	0.0198
						GO:0048469	Cell maturation	6	158	0.84	0.0204
						GO:0044773	Mitotic dna damage checkpoint	5	101	0.95	0.0206
						GO:2001020	Regulation of response to dna damage stimulus	7	225	0.75	0.0206
						GO:0006996	Organelle organization	34	3450	0.25	0.0241
						GO:0045930	Negative regulation of mitotic cell cycle	8	308	0.67	0.0244
						GO:0048598	Embryonic morphogenesis	11	571	0.54	0.0244
						GO:0061061	Muscle structure development	10	479	0.58	0.0245
						GO:1901700	Response to oxygen-containing compound	20	1567	0.36	0.0246
						GO:0006359	Regulation of transcription by rna polymerase iii	3	23	1.37	0.0255
						GO:0010869	Regulation of receptor biosynthetic process	3	23	1.37	0.0255
						GO:0034097	Response to cytokine	16	1101	0.42	0.0255
						GO:0097549	Chromatin organization involved in negative regulation of transcription	5	108	0.92	0.026
						GO:0016070	RNA metabolic process	20	1584	0.36	0.0269
						GO:0006950	Response to stress	34	3485	0.25	0.027
						GO:0071156	Regulation of cell cycle arrest	5	110	0.92	0.0275
						GO:0048512	Circadian behavior	3	25	1.34	0.0302
						GO:0051099	Positive regulation of binding	6	175	0.79	0.0307
						GO:0071345	Cellular response to cytokine stimulus	15	1013	0.43	0.0307
						GO:0048732	Gland development	9	410	0.6	0.0312
						GO:0045165	Cell fate commitment	7	248	0.71	0.0319
						GO:0042752	Regulation of circadian rhythm	5	117	0.89	0.0344
						GO:0003002	Regionalization	8	332	0.64	0.0349
						GO:1901360	Organic cyclic compound metabolic process	31	3118	0.26	0.0367
						GO:0070345	Negative regulation of fat cell proliferation	2	5	1.86	0.037
						GO:0001558	Regulation of cell growth	9	423	0.59	0.0375
						GO:0031571	Mitotic g1 dna damage checkpoint	4	67	1.03	0.0375
						GO:0019216	Regulation of lipid metabolic process	9	424	0.58	0.0376
						GO:0070828	Heterochromatin organization	4	68	1.03	0.0387
						GO:0034641	Cellular nitrogen compound metabolic process	32	3282	0.25	0.0392
						GO:0045637	Regulation of myeloid cell differentiation	7	260	0.69	0.0392
						GO:0042593	Glucose homeostasis	6	188	0.76	0.0404
						GO:0045736	Negative regulation of cyclin-dependent protein serine/threonine kinase activity	3	29	1.27	0.0404
						GO:0007389	Pattern specification process	9	432	0.58	0.0411
						GO:0044260	Cellular macromolecule metabolic process	43	4976	0.19	0.0422
						GO:1901576	Organic substance biosynthetic process	28	2734	0.27	0.0428
						GO:0002694	Regulation of leukocyte activation	10	530	0.53	0.0431
						GO:0010467	Gene expression	23	2056	0.31	0.0434
						GO:0010871	Negative regulation of receptor biosynthetic process	2	6	1.78	0.0447
						GO:0060992	Response to fungicide	2	6	1.78	0.0447
						GO:0044249	Cellular biosynthetic process	27	2611	0.27	0.046
						GO:0001889	Liver development	5	129	0.85	0.0467
						GO:0006282	Regulation of dna repair	5	129	0.85	0.0467
						GO:0009725	Response to hormone	13	849	0.44	0.0472
						GO:0043627	Response to estrogen	4	74	0.99	0.0478
						GO:0007420	Brain development	12	745	0.47	0.0486
						GO:0031100	Animal organ regeneration	4	75	0.99	0.0495
						GO:1901654	Response to ketone	6	199	0.74	0.0495

## Sheet: TF_Venn diagram results 
Venn diagram results of transcription factor analysis.
Names	total	elements
TF_ALL TF_males	50	Regulation of myeloid cell differentiation
		Negative regulation of cellular process
		Nucleobase-containing compound biosynthetic process
		Regulation of gene expression
		Negative regulation of nitrogen compound metabolic process
		Positive regulation of biological process
		RNA metabolic process
		Chromatin organization
		Regulation of cellular process
		Negative regulation of cell population proliferation
		Cellular response to organic substance
		Regulation of biological process
		Transcription by rna polymerase ii
		Response to lipid
		Response to cytokine
		Positive regulation of cellular process
		Regulation of macromolecule metabolic process
		Positive regulation of gene expression
		Positive regulation of nucleic acid-templated transcription
		Negative regulation of biological process
		Negative regulation of transcription by rna polymerase ii
		Cellular macromolecule biosynthetic process
		Positive regulation of transcription, dna-templated
		Positive regulation of cellular metabolic process
		Transcription initiation from rna polymerase ii promoter
		Regulation of transcription by rna polymerase ii
		Regulation of transcription, dna-templated
		Nucleic acid metabolic process
		Positive regulation of transcription by rna polymerase ii
		Gene expression
		Biological regulation
		Regulation of molecular function
		Nucleobase-containing compound metabolic process
		Multicellular organism development
		Negative regulation of transcription, dna-templated
		Regulation of cellular metabolic process
		Regulation of primary metabolic process
		Cellular nitrogen compound metabolic process
		Response to organic substance
		Cellular response to cytokine stimulus
		Positive regulation of macromolecule metabolic process
		Positive regulation of nitrogen compound metabolic process
		Negative regulation of cellular metabolic process
		Response to oxygen-containing compound
		Regulation of nitrogen compound metabolic process
		Rhythmic process
		Regulation of cell differentiation
		Cellular response to chemical stimulus
		Regulation of dna-binding transcription factor activity
		Negative regulation of macromolecule metabolic process
TF_ALL	145	Glucose homeostasis
		Organic cyclic compound biosynthetic process
		Brain development
		Positive regulation of cell cycle phase transition
		Regulation of dna binding
		Embryonic morphogenesis
		Embryonic placenta development
		Chromosome organization
		Telencephalon development
		Response to organic cyclic compound
		Regulation of cell death
		Negative regulation of mitotic cell cycle
		Granulocyte differentiation
		Positive regulation of neurogenesis
		Regulation of multicellular organismal process
		Heterochromatin organization
		Muscle structure development
		Multicellular organismal process
		DNA-templated transcription, initiation
		Positive regulation of neuron differentiation
		System development
		Negative regulation of androgen receptor signaling pathway
		Regulation of cell growth
		Regulation of pri-mirna transcription by rna polymerase ii
		Tissue development
		Negative regulation of mitotic cell cycle phase transition
		Regulation of multicellular organismal development
		Camera-type eye development
		Regulation of nucleobase-containing compound metabolic process
		Response to nutrient levels
		Regulation of cell population proliferation
		Developmental process
		Regulation of leukocyte activation
		Regulation of receptor biosynthetic process
		Positive regulation of cell differentiation
		Fat cell differentiation
		Cellular response to stimulus
		Regulation of steroid biosynthetic process
		Sensory organ development
		Negative regulation of multicellular organismal process
		Positive regulation of multicellular organismal process
		Circadian rhythm
		Cell fate commitment
		Regulation of cell cycle process
		Organelle organization
		Urogenital system development
		Cellular response to dna damage stimulus
		Heterocycle metabolic process
		Anatomical structure development
		Response to fungicide
		Negative regulation of cyclin-dependent protein serine/threonine kinase activity
		Positive regulation of cell population proliferation
		Cellular aromatic compound metabolic process
		Response to chemical
		Regulation of rna metabolic process
		Response to stress
		Response to estradiol
		Liver development
		Anatomical structure regression
		Pattern specification process
		Negative regulation of fat cell proliferation
		Negative regulation of developmental process
		Myeloid cell differentiation
		Histone modification
		Regulation of dna metabolic process
		Negative regulation of nucleobase-containing compound metabolic process
		Regulation of response to dna damage stimulus
		Cell maturation
		Regulation of cellular macromolecule biosynthetic process
		Negative regulation of cell differentiation
		Pallium development
		Developmental process involved in reproduction
		Negative regulation of gene expression
		Chromatin organization involved in negative regulation of transcription
		Positive regulation of metabolic process
		Negative regulation of rna metabolic process
		Circadian behavior
		Response to ketone
		Circulatory system development
		Response to estrogen
		Cell differentiation
		Aromatic compound biosynthetic process
		Regulation of cell cycle
		Hippocampus development
		Response to stimulus
		Positive regulation of chromatin binding
		Regulation of developmental process
		Positive regulation of cell cycle process
		Transcription, dna-templated
		Organic cyclic compound metabolic process
		Regulation of neurogenesis
		Negative regulation of cell cycle
		Anatomical structure morphogenesis
		Generation of neurons
		Mitotic g1 dna damage checkpoint
		Positive regulation of cell cycle
		Regulation of apoptotic process
		Gland development
		Regulation of transcription by rna polymerase iii
		Cellular response to stress
		Cellular macromolecule metabolic process
		Positive regulation of developmental process
		Embryo development
		Negative regulation of g0 to g1 transition
		Regulation of dna repair
		Central nervous system development
		Positive regulation of binding
		Regulation of cell development
		Forebrain development
		Response to hormone
		Negative regulation of cellular macromolecule biosynthetic process
		Placenta development
		Embryonic organ development
		Animal organ regeneration
		Cellular biosynthetic process
		Mitotic dna damage checkpoint
		Animal organ development
		Neurogenesis
		Heart development
		Organic substance biosynthetic process
		Regulation of cell cycle arrest
		Intracellular receptor signaling pathway
		Reproductive process
		Cellular response to organic cyclic compound
		Regulation of biosynthetic process
		Cellular response to steroid hormone stimulus
		Response to steroid hormone
		Regulation of lipid metabolic process
		Covalent chromatin modification
		DNA damage response, signal transduction by p53 class mediator resulting in transcription of p21 class mediator
		White fat cell differentiation
		Cellular response to endogenous stimulus
		Negative regulation of g1/s transition of mitotic cell cycle
		Negative regulation of cell cycle process
		Regulation of metabolic process
		Cellular nitrogen compound biosynthetic process
		Regulation of circadian rhythm
		Nervous system development
		Regulation of binding
		Negative regulation of receptor biosynthetic process
		Reproductive structure development
		Regionalization
		Eye development
		Response to endogenous stimulus
		Response to corticosterone
TF_males	12	Positive regulation of rna metabolic process
		Regulation of erythrocyte differentiation
		Lymphocyte differentiation
		Response to alcohol
		Leukocyte activation
		Leukocyte differentiation
		Cellular response to interleukin-6
		Positive regulation of pri-mirna transcription by rna polymerase ii
		Cellular response to interleukin-7
		Erythrocyte differentiation
		Cellular response to oxygen-containing compound
		Response to lipopolysaccharide
