# Supplementary material for: Co-Expression Network Analysis Identifies Molecular Determinants of Loneliness Associated with Neuropsychiatric and Neurodegenerative Diseases
Source: Int J Mol Sci. 2023 Mar 21;24(6):5909. doi: 10.3390/ijms24065909 (PMC10058494; doi:10.3390/ijms24065909)
Supplement: Supplementary file 1 [file ijms-24-05909-s001.zip › Supplementary Table S6.xlsx]

## Sheet: bioset_studies (4)
Table S6. Gene correlation analysis of loneliness switch genes and Alzheimer's disease studies on BSCE.
Bioset vs Biosets record downloaded from Correlation Engine(2022/09/15 )
Study: Loneliness switch genes_combined list
https://curation.public.ce.basespace.illumina.com/b/search/as/?type=bioset&id=1701897#sources=Organisms%3A1&tf=Alzheimer's%20disease
*Gold denotes significant overlap
Rank ordered correlations to individual studies
Study Name	Public id	Species	Bioset Name	Data Type	Platform	Correlation/Direction	Common Genes	P-Value	Sample Count
Study_1:Cortical regions and cerebellum from brains of symptomatic/asymptomatic Alzheimer's disease patients	GSE118553	Homo sapiens	Entorhinal cortex tissue of Alzheimer's disease patients _vs_ control subjects	RNA Expression	Illumina HumanHT-12 V4.0 expression beadchip	up	23	1.6e-09	37
Study_2:Cortical pyramidal neurons of low Braak stage Alzheimers patients w/ high DNA damage response (DDR)	GSE66333	Homo sapiens	Frontal cortex pyramidal neurons of Braak stage 0-II Alzheimers patients - high DDR _vs_ low DDR	RNA Expression	Affymetrix GeneChip Human HG_U133 Plus 2.0	down	36	6.1e-07	4
Study_3:Alzheimers disease entorhinal cortexes, hippocampuses, and post central and superior frontal gyruses	GSE48350	Homo sapiens	Post central gyruses from brains of post-mortem Alzheimer's disease patients _vs_ normal donors	RNA Expression	Affymetrix GeneChip Human HG_U133 Plus 2.0	up	19	1.5e-06	25
Study_4:Posterior cingulates of sporadic early-onset/familial Alzheimer's disease patients with mutant PSEN1	GSE39420	Homo sapiens	Posterior cingulates of familial AD patients with PSEN1-M139T mutation _vs_ healthy controls	RNA Expression	Custom Human	up	22	3.7e-06	4
Study_5:microRNA expression in parietal lobe cortex in Alzheimer's disease	GSE16759	Homo sapiens	Parietal lobe of Alzheimers patients _vs_ healthy controls	miRNA Expression	Custom Human	up	42	7.6e-06	4
Study_1:Cortical regions and cerebellum from brains of symptomatic/asymptomatic Alzheimer's disease patients	GSE118553	Homo sapiens	Frontal cortex tissue of Alzheimer's disease patients _vs_ control subjects	RNA Expression	Illumina HumanHT-12 V4.0 expression beadchip	up	11	2.3e-05	40
Study_6:A Genome-wide association study of Alzheimer's disease late onset - Naj et al 2010		Homo sapiens	LOAD assoc SNPs- in comb Euro ancestry CAP disc cohort w age and sex covariates	SNP GWAS	Custom Human		2	2.7e-05	932
Study_7:A Genome-wide association study of Alzheimer's disease - Logue et al	PMID22159054	Homo sapiens	Alzheimer's disease associated SNPs- in combined European ancestry discovery cohorts	SNP GWAS	Custom Human		2	2.8e-05	3568
Study_8:A Genome-wide association study of Alzheimer's disease (late onset) - Hu et al		Homo sapiens	Late-onset Alzheimer's disease associated SNPs- in combined 3 European ancestry disc cohorts	SNP GWAS	Custom Human		2	3.1e-05	1831
Study_1:Cortical regions and cerebellum from brains of symptomatic/asymptomatic Alzheimer's disease patients	GSE118553	Homo sapiens	Entorhinal cortex tissue of patients with Alzheimer's disease _vs_ asymptomatic Alzheimer's disease	RNA Expression	Illumina HumanHT-12 V4.0 expression beadchip	up	13	3.3e-05	37
Study_3:Alzheimers disease entorhinal cortexes, hippocampuses, and post central and superior frontal gyruses	GSE48350	Homo sapiens	Hippocampuses from brains of post-mortem Alzheimer's disease patients _vs_ normal donors	RNA Expression	Affymetrix GeneChip Human HG_U133 Plus 2.0	up	23	3.5e-05	19
Study_9:A Genome-wide association study of Alzheimer disease with late onset - Wijsman et al.		Homo sapiens	Familial late-onset AD assoc SNPs- in European-ancestry unrelated cases + controls disc cohort	SNP GWAS	Custom Human		2	5.1e-05	993
Study_9:A Genome-wide association study of Alzheimer disease with late onset - Wijsman et al.		Homo sapiens	Familial LOAD assoc SNPs- in Euro-ancestry unrelated cases + controls disc cohort (adj for 4 PC)	SNP GWAS	Custom Human		2	5.4e-05	993
Study_10:Choroid plexuses of Alzheimer's disease, frontotemporal dementia or Huntington's disease patients	GSE110226	Homo sapiens	Choroid plexuses of patient with Alzheimer's disease in Braak stage V-VI _vs_ healthy subjects	RNA Expression	Rosetta/Merck Human RSTA Custom Affymetrix 2.0	up	20	5.6e-05	5
Study_6:A Genome-wide association study of Alzheimer's disease late onset - Naj et al 2010		Homo sapiens	Late-onset Alzheimer's disease associated SNPs- in combined Euro ancestry disc and rep cohorts	SNP GWAS	Custom Human		2	6.1e-05	2174
Study_11:A Genome-wide association study of Alzheimer's disease - Hollingworth et al		Homo sapiens	Alzheimer's disease associated SNPs- in European ancestry EADI1 discovery cohort	SNP GWAS	Custom Human		2	7.5e-05	2025
Study_9:A Genome-wide association study of Alzheimer disease with late onset - Wijsman et al.		Homo sapiens	Familial late-onset Alzheimer's disease associated SNPs- in European-American discovery cohort	SNP GWAS	Custom Human		2	9.2e-05	1848
Study_11:A Genome-wide association study of Alzheimer's disease - Hollingworth et al		Homo sapiens	Alzheimer's disease associated SNPs- in European ancestry GERAD+ disc cohort	SNP GWAS	Custom Human		2	9.3e-05	19870
Study_12:A Genome-wide association study of Alzheimer's disease - Hollingworth et al		Homo sapiens	Alzheimer's disease associated SNPs- in European ancestry GERAD+ disc cohort	SNP GWAS	Custom Human		2	9.3e-05	19870
Study_3:Alzheimers disease entorhinal cortexes, hippocampuses, and post central and superior frontal gyruses	GSE48350	Homo sapiens	Entorhinal cortexes from brains of post-mortem Alzheimer's disease patients _vs_ normal donors	RNA Expression	Affymetrix GeneChip Human HG_U133 Plus 2.0	up	25	0.0001	15
Study_8:A Genome-wide association study of Alzheimer's disease (late onset) - Hu et al		Homo sapiens	Late onset Alzheimer's disease associated SNPs- in European ancestry Pfizer discovery cohort	SNP GWAS	Custom Human		2	0.0001	733
Study_13:A Genome-wide association study of Alzheimer's disease - Lambert et al	GWA_Pub_Lambert_	Homo sapiens	Alzheimer's disease associated SNPs- in combined European ancestry disc and 2 rep cohorts	SNP GWAS	Custom Human		2	0.0001	7981
Study_13:A Genome-wide association study of Alzheimer's disease - Lambert et al	GWA_Pub_Lambert_	Homo sapiens	Alzheimer's disease associated SNPs- in combined European ancestry disc and 3 rep cohorts	SNP GWAS	Custom Human		2	0.0001	10181
Study_14:A Genome-wide association study of Alzheimer's disease - AntÃºnez et al		Homo sapiens	Alzheimer's disease associated SNPs- in combined European ancestry disc and 2 rep cohorts	SNP GWAS	Custom Human		2	0.0002	7981
Study_14:A Genome-wide association study of Alzheimer's disease - AntÃºnez et al		Homo sapiens	Alzheimer's disease associated SNPs- in combined European ancestry disc and 3 rep cohorts	SNP GWAS	Custom Human		2	0.0002	10181
Study_15:A Genome-wide association study of Alzheimer's disease late onset - Naj et al 2011		Homo sapiens	Alzheimer's disease with late onset associated SNPs- in combined European ancestry rep cohorts	SNP GWAS	Custom Human		2	0.0002	3531
Study_6:A Genome-wide association study of Alzheimer's disease late onset - Naj et al 2010		Homo sapiens	Late-onset Alzheimer's disease associated SNPs- in combined European ancestry CAP disc cohorts	SNP GWAS	Custom Human		2	0.0003	932
Study_16:A Genome-Wide Association Study of frontotemporal dementia - Ferrari et al 2014	PMID24943344	Homo sapiens	Combined frontotemporal dementias associated SNPs- in combined EA disc cohort	SNP GWAS	Custom Human		2	0.0003	2154
Study_17:Hippocampal gene expression from Alzheimer's diease patients of varying severity	GSE1297	Homo sapiens	Hippocampal CA1 from severe Alzheimer's disease patients (MMSE<14) _vs_ control (MMSE>25)	RNA Expression	Affymetrix GeneChip Human HG_U133A version [1 or 2]	up	13	0.0003	7
Study_1:Cortical regions and cerebellum from brains of symptomatic/asymptomatic Alzheimer's disease patients	GSE118553	Homo sapiens	Entorhinal cortex tissue of asymptomatic Alzheimer's disease patients _vs_ control subjects	RNA Expression	Illumina HumanHT-12 V4.0 expression beadchip	up	4	0.0006	37
Study_18:Non-amplified RNA microarray analysis and intra and inter-method reproducibility	GSE30945	Homo sapiens	Brain RNA non-amplified - Alzheimer patient _vs_ pooled normal donors	RNA Expression	Custom Human	up	9	0.0007	2
Study_19:Median temporal lobe tissues from normal subjects and patients with neurodegenerative diseases	E-MEXP-2280	Homo sapiens	Median temporal lobe tissues of Alzheimer's disease braak stage 6 patients _vs_ normal subjects	RNA Expression	Affymetrix GeneChip Human HG_U133 Plus 2.0	up	15	0.0007	3
Study_11:A Genome-wide association study of Alzheimer's disease - Hollingworth et al		Homo sapiens	Alzheimer's disease associated SNPs- in 4 combined European ancestry discovery cohorts	SNP GWAS	Custom Human		2	0.0008	6688
Study_20:A Genome-wide association study of Parkinson's disease - Pankratz et al		Homo sapiens	Parkinson's disease associated SNPs- in combined European ancestry disc and rep cohorts	SNP GWAS	Custom Human		4	0.001	7976
Study_21:A genome-wide association study for late-onset Alzheimer's disease using DNA pooling.	PMID18823527	Homo sapiens	Genome-wide study of Alzheimer's disease - Abraham R 2008	SNP GWAS	Custom Human		1	0.0012	2321
Study_22:A genome-wide study of Alzheimers disease - Miyashita A 2013		Homo sapiens	Genome-wide study of Alzheimer's disease (late onset) [Japanese] - Miyashita A 2013	SNP GWAS	Custom Human		1	0.0012	1735
Study_23:iPSC as a tool to characterize neuron gene expression profiles in Alzheimer's disease	GSE34879	Homo sapiens	Neurons differentiated from iPSC derived from non-demented subjects _vs_ fetal heart	RNA Expression	Illumina Human HT-12 (WG-6) v3.0 expression beadchip	down	43	0.0014	4
Study_23:iPSC as a tool to characterize neuron gene expression profiles in Alzheimer's disease	GSE34879	Homo sapiens	Neurons differentiated from iPSC derived from non-demented subjects _vs_ fetal liver	RNA Expression	Illumina Human HT-12 (WG-6) v3.0 expression beadchip	down	43	0.0015	4
Study_15:A Genome-wide association study of Alzheimer's disease late onset - Naj et al 2011		Homo sapiens	Alzheimer's disease with late onset associated SNPs- in combined European ancestry disc cohorts	SNP GWAS	Custom Human		2	0.0018	8309
Study_10:Choroid plexuses of Alzheimer's disease, frontotemporal dementia or Huntington's disease patients	GSE110226	Homo sapiens	Choroid plexuses of patient with Alzheimer's disease/Lewy body disease _vs_ healthy subjects	RNA Expression	Rosetta/Merck Human RSTA Custom Affymetrix 2.0	up	17	0.0021	1
Study_23:iPSC as a tool to characterize neuron gene expression profiles in Alzheimer's disease	GSE34879	Homo sapiens	Neurons differentiated from iPSC derived from subjects with familial Alzheimers _vs_ non-demented	RNA Expression	Illumina Human HT-12 (WG-6) v3.0 expression beadchip	up	8	0.0021	1
Study_24:Astrocyte gene expression in the aging brain related to Alzheimer's pathology and ApoE genotype	GSE29652	Homo sapiens	Astrocytes of Braak stage I-II Alzheimers patients - APOE e4 positive _vs_ APO e4 negative	RNA Expression	Affymetrix GeneChip Human HG_U133 Plus 2.0	up	6	0.0021	3
Study_9:A Genome-wide association study of Alzheimer disease with late onset - Wijsman et al.		Homo sapiens	Familial late-onset Alzheimer's disease assoc SNPs- in 3 combined European-American disc cohorts	SNP GWAS	Custom Human		1	0.0023	1834
Study_9:A Genome-wide association study of Alzheimer disease with late onset - Wijsman et al.		Homo sapiens	Familial late-onset Alzheimer's disease assoc SNPs- in Ashkenazi Jewish discovery cohort	SNP GWAS	Custom Human		1	0.0023	114
Study_9:A Genome-wide association study of Alzheimer disease with late onset - Wijsman et al.		Homo sapiens	Familial Late onset Alzheimer's disease assoc SNPs- in northwestern EA disc cohort	SNP GWAS	Custom Human		1	0.0023	1664
Study_11:A Genome-wide association study of Alzheimer's disease - Hollingworth et al		Homo sapiens	Alzheimer's disease associated SNPs- in European ancestry ADNI discovery cohort	SNP GWAS	Custom Human		1	0.0023	151
Study_11:A Genome-wide association study of Alzheimer's disease - Hollingworth et al		Homo sapiens	AD with psychosis (vs control) associated SNPs- in European ancestry ADRC discovery cohort	SNP GWAS	Custom Human		1	0.0023	496
Study_12:A Genome-wide association study of Alzheimer's disease - Hollingworth et al		Homo sapiens	AD with psychosis (vs control) associated SNPs- in European ancestry ADRC discovery cohort	SNP GWAS	Custom Human		1	0.0023	496
Study_25:ABCC9 gene polymorphism is associated with hippocampal sclerosis of aging pathology.	PMID24770881	Homo sapiens	Genome-wide study of Alzheimer's disease - Nelson PT 2014	SNP GWAS	Custom Human		1	0.0023	1542
Study_26:A genome-wide study of Cerebral amyloid angiopathy - Beecham GW 2014		Homo sapiens	Genome-wide study of Cerebral amyloid angiopathy - Beecham GW 2014	SNP GWAS	Custom Human		1	0.0023	2807
Study_27:Examination of the current top candidate genes for AD in a genome-wide association study.	PMID19125160	Homo sapiens	Genome-wide study of Alzheimer's disease - Feulner TM 2009	SNP GWAS	Custom Human		1	0.0023	970
Study_28:Genome-wide scan of copy number variation in late-onset Alzheimer's disease.	PMID20061627	Homo sapiens	Genome-wide study of Alzheimer's disease - Heinzen EL 2009	SNP GWAS	Custom Human		1	0.0023	699
Study_29:Genome-wide analysis of genetic loci associated with Alzheimer disease.	PMID20460622	Homo sapiens	Genome-wide study of Alzheimer's disease - Seshadri S 2010	SNP GWAS	Custom Human		1	0.0023	25610
Study_30:A genome-wide study of Alzheimers disease - Ramanan VK 2013		Homo sapiens	Genome-wide study of Alzheimer's disease biomarkers [Cortical Ab] - Ramanan VK 2013	SNP GWAS	Custom Human		1	0.0023	555
Study_31:A genome-wide study of Alzheimers disease - Palma E 2014		Homo sapiens	Genome-wide study of Alzheimer's disease - Perez-Palma E 2014	SNP GWAS	Custom Human		1	0.0023	4569
Study_32:A Genome-wide association study of Alzheimer's Disease - Harold et al	GWA_Pub_Harold_A	Homo sapiens	Alzheimer's Disease associated SNPs- APOE-e4 negative replication set	SNP GWAS	Custom Human		3	0.0025	1446
Study_11:A Genome-wide association study of Alzheimer's disease - Hollingworth et al		Homo sapiens	AD w psychosis (vs control) associated SNPs- in combined European ancestry discovery cohorts	SNP GWAS	Custom Human		3	0.0026	1039
Study_12:A Genome-wide association study of Alzheimer's disease - Hollingworth et al		Homo sapiens	AD w psychosis (vs control) associated SNPs- in combined European ancestry discovery cohorts	SNP GWAS	Custom Human		3	0.0026	1039
Study_3:Alzheimers disease entorhinal cortexes, hippocampuses, and post central and superior frontal gyruses	GSE48350	Homo sapiens	Superior frontal gyruses from brains of post-mortem Alzheimer's disease patients _vs_ normal donors	RNA Expression	Affymetrix GeneChip Human HG_U133 Plus 2.0	up	23	0.0027	21
Study_32:A Genome-wide association study of Alzheimer's Disease - Harold et al	GWA_Pub_Harold_A	Homo sapiens	Alzheimer's Disease associated SNPs- Caucasians from discovery set	SNP GWAS	Custom Human		3	0.0027	3941
Study_15:A Genome-wide association study of Alzheimer's disease late onset - Naj et al 2011		Homo sapiens	Alzheimer's disease with late onset associated SNPs- in comb Euro ancestry disc and rep cohorts	SNP GWAS	Custom Human		2	0.0028	11840
Study_4:Posterior cingulates of sporadic early-onset/familial Alzheimer's disease patients with mutant PSEN1	GSE39420	Homo sapiens	Posterior cingulates of sporadic early-onset AD patients (no PSEN1 mutation) _vs_ healthy controls	RNA Expression	Custom Human	up	14	0.0033	7
Study_7:A Genome-wide association study of Alzheimer's disease - Logue et al	PMID22159054	Homo sapiens	Alzheimer's disease associated SNPs- in combined European ancestry discovery cohorts (APOE adj)	SNP GWAS	Custom Human		1	0.0035	3568
Study_33:A Genome-wide association study of Hippocampal Atrophy - Potkin et al	GWA_Pub_Potkin_H	Homo sapiens	Hippocampal Atrophy associated SNPs around APOE gene- Caucasians from ADNI discovery set	SNP GWAS	Custom Human		1	0.0035	172
Study_34:A Genome-wide association study of Alzheimer's disease biomarkers levels - Kim et al		Homo sapiens	Tau phosphorylated at the threonine 181 to Amyloid-ÃŸ 1-42 ratio assoc SNPs- in ADNI disc cohort	SNP GWAS	Custom Human		1	0.0035	374
Study_1:Cortical regions and cerebellum from brains of symptomatic/asymptomatic Alzheimer's disease patients	GSE118553	Homo sapiens	Frontal cortex tissue of patients with Alzheimer's disease _vs_ asymptomatic Alzheimer's disease	RNA Expression	Illumina HumanHT-12 V4.0 expression beadchip	up	4	0.0037	40
Study_35:Hippocampus CA1 and CA3 fields of late onset Alzheimer's disease patients	GSE29378	Homo sapiens	Hippocampus CA1 fields of late onset Alzheimer's disease patients _vs_ non-demented controls	RNA Expression	Illumina Human HT-12 (WG-6) v3.0 expression beadchip	up	6	0.0039	16
Study_36:A Genome-wide association study of Alzheimer's disease (late onset) - Miyashita et al	PMID23565137	Homo sapiens	Late on-set Alzheimer Disease assoc SNPs- in Japanese JGSCAD disc and rep cohorts 4	SNP GWAS	Custom Human		1	0.004	1893
Study_37:A Genome-wide association study of Alzheimer's disease - Heinzen et al		Homo sapiens	Alzheimer's disease associated SNPs- in European ancestry discovery cohort	SNP GWAS	Custom Human		1	0.0043	331
Study_6:A Genome-wide association study of Alzheimer's disease late onset - Naj et al 2010		Homo sapiens	Late-onset Alzheimer's disease associated SNPs- in combined European ancestry rep cohorts	SNP GWAS	Custom Human		1	0.0046	1242
Study_38:A Genome-wide association study of Alzheimer's Disease - Abraham et al	GWA_Pub_Abraham_	Homo sapiens	Late onset of Alzheimer's Disease associated SNPs- in pooled discovery cohort	SNP GWAS	Custom Human		1	0.0046	1082
Study_39:Brain regions from patients with dementia and Alzheimer's disease	GSE84422	Homo sapiens	Posterior Cingulate Cortex of patients with definite Alzheimers disease _vs_ normal_GPL96	RNA Expression	Affymetrix GeneChip Human HG_U133 Plus 2.0	up	4	0.0048	23
Study_35:Hippocampus CA1 and CA3 fields of late onset Alzheimer's disease patients	GSE29378	Homo sapiens	Hippocampus CA3 fields of late onset Alzheimer's disease patients _vs_ non-demented controls	RNA Expression	Illumina Human HT-12 (WG-6) v3.0 expression beadchip	up	6	0.0049	15
Study_4:Posterior cingulates of sporadic early-onset/familial Alzheimer's disease patients with mutant PSEN1	GSE39420	Homo sapiens	Posterior cingulates of sporadic early-onset AD patients (no PSEN1 mutation) - male _vs_ female	RNA Expression	Custom Human	down	6	0.0053	5
Study_4:Posterior cingulates of sporadic early-onset/familial Alzheimer's disease patients with mutant PSEN1	GSE39420	Homo sapiens	Posterior cingulates of familial AD patients with PSEN1-V89L mutation _vs_ healthy controls	RNA Expression	Custom Human	up	5	0.0053	2
Study_40:Whole blood from subjects with mild cognitive impairment or Alzheimer's disease	GSE63063	Homo sapiens	Whole blood of patients with mild cognitive impairment - White and Asian _vs_ Caucasian_GPL10558	RNA Expression	Illumina HumanHT-12 V4.0 expression beadchip	down	4	0.0053	1
Study_41:Prefrontal cortices post-mortem from neuropathologically normal individuals; effects of age	GSE53890	Homo sapiens	Prefrontal cortices post-mortem from normal-aged (70yr< and <94yr) individuals _vs_ young (<40yr)	RNA Expression	Affymetrix GeneChip Human HG_U133 Plus 2.0	up	25	0.0054	16
Study_32:A Genome-wide association study of Alzheimer's Disease - Harold et al	GWA_Pub_Harold_A	Homo sapiens	Alzheimer's Disease associated SNPs- APOE-e4 positive replication set	SNP GWAS	Custom Human		3	0.0055	2203
Study_36:A Genome-wide association study of Alzheimer's disease (late onset) - Miyashita et al	PMID23565137	Homo sapiens	Late on-set Alzheimer Disease assoc SNPs- in Japanese JGSCAD disc and rep cohorts 2	SNP GWAS	Custom Human		1	0.0057	1893
Study_36:A Genome-wide association study of Alzheimer's disease (late onset) - Miyashita et al	PMID23565137	Homo sapiens	Late on-set Alzheimer Disease associated SNPs- in Japanese JGSCAD discovery cohort 2	SNP GWAS	Custom Human		1	0.0057	1840
Study_42:A Genome-wide association study of Alzheimer's disease (age of onset) - Kamboh et al		Homo sapiens	Age of onset in Alzheimer's disease associated SNPs- in European ancestry ADRC discovery cohort	SNP GWAS	Custom Human		1	0.0057	1440
Study_34:A Genome-wide association study of Alzheimer's disease biomarkers levels - Kim et al		Homo sapiens	Total tau to Amyloid-ÃŸ 1-42 ratio assoc SNPs- in European ancestry ADNI disc cohort	SNP GWAS	Custom Human		1	0.0058	374
Study_34:A Genome-wide association study of Alzheimer's disease biomarkers levels - Kim et al		Homo sapiens	Amyloid-ÃŸ 1-42 peptide level associated SNPs- in European ancestry ADNI discovery cohort	SNP GWAS	Custom Human		1	0.0058	374
Study_36:A Genome-wide association study of Alzheimer's disease (late onset) - Miyashita et al	PMID23565137	Homo sapiens	Late on-set Alzheimer Disease assoc SNPs- in Japanese JGSCAD discovery cohort (allele adj)	SNP GWAS	Custom Human		1	0.006	1008
Study_40:Whole blood from subjects with mild cognitive impairment or Alzheimer's disease	GSE63063	Homo sapiens	Whole blood of patients with Alzheimers disease - British Scottish _vs_ Caucasian_GPL10558	RNA Expression	Illumina HumanHT-12 V4.0 expression beadchip	up	6	0.0064	2
Study_36:A Genome-wide association study of Alzheimer's disease (late onset) - Miyashita et al	PMID23565137	Homo sapiens	Late on-set Alzheimer Disease associated SNPs- in Japanese JGSCAD replication cohort 2	SNP GWAS	Custom Human		1	0.0069	885
Study_40:Whole blood from subjects with mild cognitive impairment or Alzheimer's disease	GSE63063	Homo sapiens	Whole blood of patients with Alzheimers disease - British English _vs_ Caucasian_GPL10558	RNA Expression	Illumina HumanHT-12 V4.0 expression beadchip	up	4	0.0084	24
Study_43:A Genome-wide association study of Late-Onset Alzheimer Disease - Beecham et al	GWA_Pub_Beecham_	Homo sapiens	Late-Onset Alzheimer associated SNPs- in European discovery cohort	SNP GWAS	Custom Human		1	0.0085	492
Study_44:Temporal cortex of Microcebus murinus with Alzheimer Disease like plagues	GSE21779	Homo sapiens	Temporal cortex of healthy Microcebus murinus - older (8yr old) _vs_ younger (1yr old)	RNA Expression	Affymetrix GeneChip Human HG_U133 Plus 2.0	up	8	0.0088	7
Study_40:Whole blood from subjects with mild cognitive impairment or Alzheimer's disease	GSE63063	Homo sapiens	Whole blood of patients with borderline mild cognitive impairment _vs_ control subjects_GPL10558	RNA Expression	Illumina HumanHT-12 V4.0 expression beadchip	down	2	0.0092	3
Study_39:Brain regions from patients with dementia and Alzheimer's disease	GSE84422	Homo sapiens	Inferior Temporal Gyrus of patients with probable Alzheimers disease _vs_ normal_GPL96	RNA Expression	Affymetrix GeneChip Human HG_U133 Plus 2.0	down	2	0.0096	11
Study_40:Whole blood from subjects with mild cognitive impairment or Alzheimer's disease	GSE63063	Homo sapiens	Whole blood of patients with mild cognitive impairment - Western European _vs_ Caucasian_GPL10558	RNA Expression	Illumina HumanHT-12 V4.0 expression beadchip	up	9	0.0097	55
Study_7:A Genome-wide association study of Alzheimer's disease - Logue et al	PMID22159054	Homo sapiens	Alzheimer's disease associated SNPs- in combined African American discovery cohorts	SNP GWAS	Custom Human		1	0.0098	513
Study_13:A Genome-wide association study of Alzheimer's disease - Lambert et al	GWA_Pub_Lambert_	Homo sapiens	Alzheimer's disease associated SNPs- in combined European ancestry disc cohorts	SNP GWAS	Custom Human		1	0.0109	3009
Study_10:Choroid plexuses of Alzheimer's disease, frontotemporal dementia or Huntington's disease patients	GSE110226	Homo sapiens	Choroid plexuses of patients with Huntington's disease in grade IV _vs_ healthy subjects	RNA Expression	Rosetta/Merck Human RSTA Custom Affymetrix 2.0	down	12	0.0113	3
Study_39:Brain regions from patients with dementia and Alzheimer's disease	GSE84422	Homo sapiens	Superior Temporal Gyrus of patients with probable Alzheimers disease _vs_ normal_GPL96	RNA Expression	Affymetrix GeneChip Human HG_U133 Plus 2.0	up	5	0.0115	9
Study_23:iPSC as a tool to characterize neuron gene expression profiles in Alzheimer's disease	GSE34879	Homo sapiens	Neurons differentiated from iPSC derived from non-demented subjects _vs_ fetal brain	RNA Expression	Illumina Human HT-12 (WG-6) v3.0 expression beadchip	up	29	0.0119	4
Study_45:Frontal cortex, hippocampus, and temporal lobe gray matter of Alzheimer's disease patients	GSE36980	Homo sapiens	Temporal lobe gray matter of male individuals with AD _vs_ without AD	RNA Expression	Affymetrix GeneChip Human Gene 1.0 ST Array [transcript (gene) version]	up	9	0.0119	5
Study_1:Cortical regions and cerebellum from brains of symptomatic/asymptomatic Alzheimer's disease patients	GSE118553	Homo sapiens	Frontal cortex tissue of asymptomatic Alzheimer's disease patients _vs_ control subjects	RNA Expression	Illumina HumanHT-12 V4.0 expression beadchip	up	2	0.0129	33
Study_36:A Genome-wide association study of Alzheimer's disease (late onset) - Miyashita et al	PMID23565137	Homo sapiens	Late on-set Alzheimer Disease associated SNPs- in Japanese JGSCAD discovery cohort	SNP GWAS	Custom Human		1	0.0129	1008
Study_10:Choroid plexuses of Alzheimer's disease, frontotemporal dementia or Huntington's disease patients	GSE110226	Homo sapiens	Choroid plexuses of patients with frontotemporal dementia _vs_ healthy subjects	RNA Expression	Rosetta/Merck Human RSTA Custom Affymetrix 2.0	up	21	0.0138	2
Study_14:A Genome-wide association study of Alzheimer's disease - AntÃºnez et al		Homo sapiens	Alzheimer's disease associated SNPs- in combined European ancestry disc cohorts	SNP GWAS	Custom Human		1	0.0147	3009
Study_38:A Genome-wide association study of Alzheimer's Disease - Abraham et al	GWA_Pub_Abraham_	Homo sapiens	Late onset of Alzheimer's Disease associated SNPs- in MRC replication cohort	SNP GWAS	Custom Human		1	0.0147	1082
Study_38:A Genome-wide association study of Alzheimer's Disease - Abraham et al	GWA_Pub_Abraham_	Homo sapiens	Late onset of Alzheimer's Disease associated SNPs- in replication cohort	SNP GWAS	Custom Human		1	0.0147	1082
Study_16:A Genome-Wide Association Study of frontotemporal dementia - Ferrari et al 2014	PMID24943344	Homo sapiens	Progressive nonfluent aphasia associated SNPs- in combined EA disc cohort	SNP GWAS	Custom Human		1	0.015	269
Study_35:Hippocampus CA1 and CA3 fields of late onset Alzheimer's disease patients	GSE29378	Homo sapiens	Hippocampus CA1 fields of late onset Alzheimer's disease patients - APOE genotype 4,4 _vs_ 3,3	RNA Expression	Illumina Human HT-12 (WG-6) v3.0 expression beadchip	up	5	0.0155	1
Study_46:Induced pluripotent stem cell-derived neurons from a sporadic Alzheimer's disease donor	GSE42492	Homo sapiens	Induced pluripotent stem cell-derived neurons in culture healthy _vs_ embryonic stem cells	RNA Expression	Illumina HumanRef-8 (WG-DASL) v3.0 expression beadchip	up	37	0.0158	4
Study_24:Astrocyte gene expression in the aging brain related to Alzheimer's pathology and ApoE genotype	GSE29652	Homo sapiens	Astrocytes of Braak stage III-IV Alzheimers patients - APOE e4 positive _vs_ APO e4 negative	RNA Expression	Affymetrix GeneChip Human HG_U133 Plus 2.0	up	3	0.0176	3
Study_47:A Genome-wide association study of neuroimaging phenotypes - Shen et al	GWA_Pub_Shen_Neu	Homo sapiens	Neuroimaging phenotypes associated SNPs- in ADNI discovery cohort	SNP GWAS	Custom Human		1	0.0184	175
Study_16:A Genome-Wide Association Study of frontotemporal dementia - Ferrari et al 2014	PMID24943344	Homo sapiens	Behavioral variant frontotemporal dementia associated SNPs- in combined EA disc cohort	SNP GWAS	Custom Human		1	0.0187	1377
Study_11:A Genome-wide association study of Alzheimer's disease - Hollingworth et al		Homo sapiens	AD with psychosis (vs control) associated SNPs- in European ancestry GERAD1 disc cohort	SNP GWAS	Custom Human		1	0.0194	543
Study_12:A Genome-wide association study of Alzheimer's disease - Hollingworth et al		Homo sapiens	AD with psychosis (vs control) associated SNPs- in European ancestry GERAD1 disc cohort	SNP GWAS	Custom Human		1	0.0194	543
Study_40:Whole blood from subjects with mild cognitive impairment or Alzheimer's disease	GSE63063	Homo sapiens	Whole blood of patients with mild cognitive impairment - other_British _vs_ Caucasian_GPL10558	RNA Expression	Illumina HumanHT-12 V4.0 expression beadchip	up	2	0.0196	1
Study_23:iPSC as a tool to characterize neuron gene expression profiles in Alzheimer's disease	GSE34879	Homo sapiens	Neurons differentiated from iPSC derived from non-demented subjects _vs_ fetal lung	RNA Expression	Illumina Human HT-12 (WG-6) v3.0 expression beadchip	up	37	0.0198	4
Study_41:Prefrontal cortices post-mortem from neuropathologically normal individuals; effects of age	GSE53890	Homo sapiens	Prefrontal cortices post-mortem from extremely-aged (94yr<) individuals _vs_ young (<40yr)	RNA Expression	Affymetrix GeneChip Human HG_U133 Plus 2.0	up	17	0.0207	4
Study_40:Whole blood from subjects with mild cognitive impairment or Alzheimer's disease	GSE63063	Homo sapiens	Whole blood of patients with mild cognitive impairment - British _vs_ Caucasian_GPL10558	RNA Expression	Illumina HumanHT-12 V4.0 expression beadchip	up	21	0.0214	10
Study_35:Hippocampus CA1 and CA3 fields of late onset Alzheimer's disease patients	GSE29378	Homo sapiens	Hippocampus CA3 fields of late onset Alzheimer's disease patients - plaque score 3 _vs_ score 2	RNA Expression	Illumina Human HT-12 (WG-6) v3.0 expression beadchip	down	12	0.0226	8
Study_42:A Genome-wide association study of Alzheimer's disease (age of onset) - Kamboh et al		Homo sapiens	Age of onset in Alzheimer's disease associated SNPs- in combined European ancestry disc cohorts	SNP GWAS	Custom Human		1	0.0236	2222
Study_39:Brain regions from patients with dementia and Alzheimer's disease	GSE84422	Homo sapiens	Posterior Cingulate Cortex of patients with probable Alzheimers disease _vs_ normal_GPL96	RNA Expression	Affymetrix GeneChip Human HG_U133 Plus 2.0	up	5	0.0243	8
Study_35:Hippocampus CA1 and CA3 fields of late onset Alzheimer's disease patients	GSE29378	Homo sapiens	Hippocampus CA3 fields of late onset Alzheimer's disease patients - Braak stage V _vs_ stage IV	RNA Expression	Illumina Human HT-12 (WG-6) v3.0 expression beadchip	up	8	0.0253	7
Study_18:Non-amplified RNA microarray analysis and intra and inter-method reproducibility	GSE30945	Homo sapiens	Brain RNA amplified 1x - Alzheimer patient _vs_ pooled normal donors	RNA Expression	Custom Human	down	7	0.0263	2
Study_39:Brain regions from patients with dementia and Alzheimer's disease	GSE84422	Homo sapiens	Anterior Cingulate of patients with probable Alzheimers disease _vs_ normal_GPL97	RNA Expression	Affymetrix GeneChip Human HG_U133 Plus 2.0	down	1	0.0267	12
Study_24:Astrocyte gene expression in the aging brain related to Alzheimer's pathology and ApoE genotype	GSE29652	Homo sapiens	Astrocytes of APOE e4 negative Alzheimers patients - Braak stage V-VI _vs_ Braak stage I-II	RNA Expression	Affymetrix GeneChip Human HG_U133 Plus 2.0	up	4	0.0275	3
Study_39:Brain regions from patients with dementia and Alzheimer's disease	GSE84422	Homo sapiens	Caudate Nucleus of patients with definite Alzheimers disease _vs_ normal_GPL96	RNA Expression	Affymetrix GeneChip Human HG_U133 Plus 2.0	down	3	0.0277	18
Study_48:L1000 CMAP - Embryonic kidney 293T cells with shRNA-mediated gene knockdown	PMID29195078	Homo sapiens	Embryonic kidney 293T cells for 96hr - PSEN2 shRNA _vs_ control vector	RNA Expression	Custom Human	down	5	0.0281	2
Study_39:Brain regions from patients with dementia and Alzheimer's disease	GSE84422	Homo sapiens	Putamen of patients with possible Alzheimers disease _vs_ normal_GPL96	RNA Expression	Affymetrix GeneChip Human HG_U133 Plus 2.0	down	4	0.0282	12
Study_39:Brain regions from patients with dementia and Alzheimer's disease	GSE84422	Homo sapiens	Parahippocampal Gyrus of patients with possible Alzheimers disease _vs_ normal_GPL96	RNA Expression	Affymetrix GeneChip Human HG_U133 Plus 2.0	down	1	0.0284	13
Study_39:Brain regions from patients with dementia and Alzheimer's disease	GSE84422	Homo sapiens	Frontal Pole of patients with probable Alzheimers disease _vs_ normal_GPL97	RNA Expression	Affymetrix GeneChip Human HG_U133 Plus 2.0	down	3	0.0284	11
Study_39:Brain regions from patients with dementia and Alzheimer's disease	GSE84422	Homo sapiens	Putamen of patients with definite Alzheimers disease _vs_ normal_GPL96	RNA Expression	Affymetrix GeneChip Human HG_U133 Plus 2.0	down	3	0.029	20
Study_49:Fusiform gyrus tissues from patients with Alzheimer's disease	GSE95587	Homo sapiens	Fusiform gyrus tissues from patients with Alzheimers disease _vs_ neurologically normal subjects	RNA Expression	Illumina iGenome UCSC, hg19, March 6, 2013 RefSeq	up	10	0.0292	56
Study_50:Cortical lesions in Multiple Sclerosis, Meningitis tuberculosis and Alzheimer's disease patients	GSE32645	Homo sapiens	Cortical lesions of progressive multiple sclerosis patients _vs_ cortex of healthy controls	RNA Expression	Agilent Human Whole Genome G4112A/G4112F	down	6	0.0301	3
Study_4:Posterior cingulates of sporadic early-onset/familial Alzheimer's disease patients with mutant PSEN1	GSE39420	Homo sapiens	Posterior cingulates of familial AD patients with PSEN1-E120G mutation _vs_ healthy controls	RNA Expression	Custom Human	up	3	0.0323	1
Study_51:A Genome-wide association study of Response to AChEI in AD - Martinelli-Boneschi et al	PMID23374588	Homo sapiens	Response to cholinesterase inhibitors assoc SNPs- in comb AD EA Italian disc and rep cohorts	SNP GWAS	Custom Human		1	0.0334	186
Study_52:Frontal and temporal cortex tissues of vascular dementia and Alzheimer's disease patients	GSE12206	Homo sapiens	Frontal cortex tissue from brains - vascular dementia patients _vs_ non-demented subjects	RNA Expression	Agilent-026652 Whole Human Genome Microarray 4x44K v2 (Probe Name version)	up	12	0.0338	8
Study_4:Posterior cingulates of sporadic early-onset/familial Alzheimer's disease patients with mutant PSEN1	GSE39420	Homo sapiens	Posterior cingulates of familial AD patients with PSEN1-M139T mutation - male _vs_ female	RNA Expression	Custom Human	down	1	0.0349	3
Study_53:Genetic control of human brain transcript expression in Alzheimerâ€™s disease	GSE15222	Homo sapiens	Cortical tissue from male Alzheimer's disease patients _vs_ male normal parietal cortex	RNA Expression	Illumina Sentrix HumanRef-8 BeadChip	up	14	0.0362	88
Study_40:Whole blood from subjects with mild cognitive impairment or Alzheimer's disease	GSE63063	Homo sapiens	Whole blood of patients with Alzheimers disease - other British _vs_ Caucasian_GPL10558	RNA Expression	Illumina HumanHT-12 V4.0 expression beadchip	up	1	0.0407	1
Study_52:Frontal and temporal cortex tissues of vascular dementia and Alzheimer's disease patients	GSE12206	Homo sapiens	Frontal cortex tissue from brains - Alzheimer's disease patients _vs_ non-demented subjects	RNA Expression	Agilent-026652 Whole Human Genome Microarray 4x44K v2 (Probe Name version)	up	12	0.0416	12
Study_1:Cortical regions and cerebellum from brains of symptomatic/asymptomatic Alzheimer's disease patients	GSE118553	Homo sapiens	Cerebellum tissue of Alzheimer's disease patients _vs_ control subjects	RNA Expression	Illumina HumanHT-12 V4.0 expression beadchip	up	1	0.0422	38
Study_52:Frontal and temporal cortex tissues of vascular dementia and Alzheimer's disease patients	GSE12206	Homo sapiens	Temporal cortex tissue from brains - Alzheimer's disease patients _vs_ non-demented subjects	RNA Expression	Agilent-026652 Whole Human Genome Microarray 4x44K v2 (Probe Name version)	up	11	0.0433	12
Study_39:Brain regions from patients with dementia and Alzheimer's disease	GSE84422	Homo sapiens	Occipital Visual Cortex of patients with probable Alzheimers disease _vs_ normal_GPL96	RNA Expression	Affymetrix GeneChip Human HG_U133 Plus 2.0	down	2	0.0436	12
Study_39:Brain regions from patients with dementia and Alzheimer's disease	GSE84422	Homo sapiens	Superior Temporal Gyrus of patients with possible Alzheimers disease _vs_ normal_GPL96	RNA Expression	Affymetrix GeneChip Human HG_U133 Plus 2.0	up	1	0.0499	15
Study_39:Brain regions from patients with dementia and Alzheimer's disease	GSE84422	Homo sapiens	Anterior Cingulate of patients with definite Alzheimers disease _vs_ normal_GPL96	RNA Expression	Affymetrix GeneChip Human HG_U133 Plus 2.0	up	3	0.0518	20
Study_46:Induced pluripotent stem cell-derived neurons from a sporadic Alzheimer's disease donor	GSE42492	Homo sapiens	Induced pluripotent stem cell-derived neurons in culture - sporadic Alzheimer's disease _vs_ healthy	RNA Expression	Illumina HumanRef-8 (WG-DASL) v3.0 expression beadchip	down	24	0.0527	2
Study_23:iPSC as a tool to characterize neuron gene expression profiles in Alzheimer's disease	GSE34879	Homo sapiens	Neurons differentiated from iPSC derived from non-demented subjects _vs_ parental iPSC	RNA Expression	Illumina Human HT-12 (WG-6) v3.0 expression beadchip	up	22	0.0534	4
Study_51:A Genome-wide association study of Response to AChEI in AD - Martinelli-Boneschi et al	PMID23374588	Homo sapiens	MMSE in Resp to ChEIs (QTL) assoc SNPs- in comb AD EA Italian disc and rep cohorts	SNP GWAS	Custom Human		1	0.054	186
Study_40:Whole blood from subjects with mild cognitive impairment or Alzheimer's disease	GSE63063	Homo sapiens	Whole blood of patients with mild cognitive impairment - male _vs_ female_GPL6947	RNA Expression	Illumina Human HT-12 (WG-6) v3.0 expression beadchip	down	2	0.0543	41
Study_39:Brain regions from patients with dementia and Alzheimer's disease	GSE84422	Homo sapiens	Prefrontal Cortex of patients with possible Alzheimers disease _vs_ normal_GPL96	RNA Expression	Affymetrix GeneChip Human HG_U133 Plus 2.0	up	3	0.0544	12
Study_20:A Genome-wide association study of Parkinson's disease - Pankratz et al		Homo sapiens	Parkinson's disease associated SNPs- in European ancestry replication cohorts	SNP GWAS	Custom Human		1	0.0586	3738
Study_39:Brain regions from patients with dementia and Alzheimer's disease	GSE84422	Homo sapiens	Anterior Cingulate of patients with definite Alzheimers disease _vs_ normal_GPL97	RNA Expression	Affymetrix GeneChip Human HG_U133 Plus 2.0	down	1	0.0586	20
Study_18:Non-amplified RNA microarray analysis and intra and inter-method reproducibility	GSE30945	Homo sapiens	Brain of Alzheimer patient - RNA amplified 1x _vs_ non-amplified	RNA Expression	Custom Human	up	8	0.06	2
Study_17:Hippocampal gene expression from Alzheimer's diease patients of varying severity	GSE1297	Homo sapiens	Hippocampal CA1 from moderate Alzheimer's disease patients (MMSE 14-19) _vs_ control (MMSE>25)	RNA Expression	Affymetrix GeneChip Human HG_U133A version [1 or 2]	down	10	0.0602	8
Study_40:Whole blood from subjects with mild cognitive impairment or Alzheimer's disease	GSE63063	Homo sapiens	Whole blood of patients with Alzheimers disease - Western European _vs_ Caucasian_GPL10558	RNA Expression	Illumina HumanHT-12 V4.0 expression beadchip	up	1	0.0602	90
Study_45:Frontal cortex, hippocampus, and temporal lobe gray matter of Alzheimer's disease patients	GSE36980	Homo sapiens	Frontal cortex gray matter of individuals with AD - male _vs_ female	RNA Expression	Affymetrix GeneChip Human Gene 1.0 ST Array [transcript (gene) version]	down	3	0.062	7
Study_53:Genetic control of human brain transcript expression in Alzheimerâ€™s disease	GSE15222	Homo sapiens	Cortical tissue from Alzheimer's disease patients _vs_ normal parietal cortex	RNA Expression	Illumina Sentrix HumanRef-8 BeadChip	down	12	0.0626	176
Study_40:Whole blood from subjects with mild cognitive impairment or Alzheimer's disease	GSE63063	Homo sapiens	Whole blood of patients with mild cognitive impairment - British English _vs_ Caucasian_GPL10558	RNA Expression	Illumina HumanHT-12 V4.0 expression beadchip	up	21	0.0635	17
Study_1:Cortical regions and cerebellum from brains of symptomatic/asymptomatic Alzheimer's disease patients	GSE118553	Homo sapiens	Entorhinal cortex tissue of asymptomatic Alzheimer's disease patients - male _vs_ female	RNA Expression	Illumina HumanHT-12 V4.0 expression beadchip	up	2	0.066	10
Study_50:Cortical lesions in Multiple Sclerosis, Meningitis tuberculosis and Alzheimer's disease patients	GSE32645	Homo sapiens	Cortical lesions of Alzheimers disease patients _vs_ cortex of healthy controls	RNA Expression	Agilent Human Whole Genome G4112A/G4112F	up	2	0.0682	3
Study_39:Brain regions from patients with dementia and Alzheimer's disease	GSE84422	Homo sapiens	Posterior Cingulate Cortex of patients with possible Alzheimers disease _vs_ normal_GPL96	RNA Expression	Affymetrix GeneChip Human HG_U133 Plus 2.0	up	4	0.0726	15
Study_42:A Genome-wide association study of Alzheimer's disease (age of onset) - Kamboh et al		Homo sapiens	Age of onset in Alzheimer's disease associated SNPs- in combined EA disc cohorts (APOE adj)	SNP GWAS	Custom Human		1	0.0733	2222
Study_40:Whole blood from subjects with mild cognitive impairment or Alzheimer's disease	GSE63063	Homo sapiens	Whole blood of patients with Alzheimers disease - other White _vs_ Caucasian_GPL10558	RNA Expression	Illumina HumanHT-12 V4.0 expression beadchip	down	2	0.0735	4
Study_39:Brain regions from patients with dementia and Alzheimer's disease	GSE84422	Homo sapiens	Inferior Frontal Gyrus of patients with possible Alzheimers disease _vs_ normal_GPL97	RNA Expression	Affymetrix GeneChip Human HG_U133 Plus 2.0	up	2	0.0746	15
Study_39:Brain regions from patients with dementia and Alzheimer's disease	GSE84422	Homo sapiens	Hippocampus of patients with probable Alzheimers disease _vs_ normal_GPL97	RNA Expression	Affymetrix GeneChip Human HG_U133 Plus 2.0	up	1	0.0762	12
Study_39:Brain regions from patients with dementia and Alzheimer's disease	GSE84422	Homo sapiens	Caudate Nucleus of patients with possible Alzheimers disease _vs_ normal_GPL97	RNA Expression	Affymetrix GeneChip Human HG_U133 Plus 2.0	up	3	0.0772	12
Study_40:Whole blood from subjects with mild cognitive impairment or Alzheimer's disease	GSE63063	Homo sapiens	Whole blood of patients with Alzheimers disease - British Welsh _vs_ Caucasian_GPL10558	RNA Expression	Illumina HumanHT-12 V4.0 expression beadchip	down	2	0.0779	1
Study_40:Whole blood from subjects with mild cognitive impairment or Alzheimer's disease	GSE63063	Homo sapiens	Whole blood of patients with mild cognitive impairment - other Black _vs_ Caucasian_GPL10558	RNA Expression	Illumina HumanHT-12 V4.0 expression beadchip	up	1	0.0786	1
Study_40:Whole blood from subjects with mild cognitive impairment or Alzheimer's disease	GSE63063	Homo sapiens	Whole blood of patients with Alzheimers disease - Western European _vs_ Caucasian_GPL6947	RNA Expression	Illumina Human HT-12 (WG-6) v3.0 expression beadchip	up	4	0.0801	121
Study_12:A Genome-wide association study of Alzheimer's disease - Hollingworth et al		Homo sapiens	AD with psychosis (vs AD wo psychosis) associated SNPs- in combined multi ethnic disc cohorts	SNP GWAS	Custom Human		2	0.0804	1299
Study_50:Cortical lesions in Multiple Sclerosis, Meningitis tuberculosis and Alzheimer's disease patients	GSE32645	Homo sapiens	Cortical lesions of meningitis tuberculosis patients _vs_ cortex of healthy controls	RNA Expression	Agilent Human Whole Genome G4112A/G4112F	up	6	0.0806	3
Study_11:A Genome-wide association study of Alzheimer's disease - Hollingworth et al		Homo sapiens	AD with psychosis (vs AD wo psychosis) associated SNPs- in combined multi ethnic disc cohorts	SNP GWAS	Custom Human		2	0.0808	1299
Study_54:Hippocampus of Alzheimerâ€™s disease patients	GSE28146	Homo sapiens	CA1 hippocampal gray matter from patients with severe Alzheimer's Disease _vs_ healthy control	RNA Expression	Affymetrix GeneChip Human HG_U133 Plus 2.0	up	13	0.0842	7
Study_55:Transcriptomes in Peripheral Blood Mononuclear Cells of Dementia and Alzheimer Patients	GSE18309	Homo sapiens	PBMCs from patients with mild cognitive impairment _vs_ normal individuals	RNA Expression	Affymetrix GeneChip Human HG_U133 Plus 2.0	up	1	0.0868	3
Study_56:GBM U251-APP cells expressing APP K670N/M671L double mutation with YAP1 overexpression or siRNA	GSE100891	Homo sapiens	GBM U251-APP cells with APP K670N/M671L double mutation 72hr - YAP1 overexpression _vs_ empty vecto	RNA Expression	Illumina iGenome UCSC, hg19, March 6, 2013 RefSeq	up	2	0.0881	2
Study_39:Brain regions from patients with dementia and Alzheimer's disease	GSE84422	Homo sapiens	Precentral Gyrus of patients with possible Alzheimers disease _vs_ normal_GPL97	RNA Expression	Affymetrix GeneChip Human HG_U133 Plus 2.0	down	1	0.0891	13
Study_39:Brain regions from patients with dementia and Alzheimer's disease	GSE84422	Homo sapiens	Superior Parietal Lobule of patients with probable Alzheimers disease _vs_ normal_GPL97	RNA Expression	Affymetrix GeneChip Human HG_U133 Plus 2.0	up	3	0.0905	9
Study_10:Choroid plexuses of Alzheimer's disease, frontotemporal dementia or Huntington's disease patients	GSE110226	Homo sapiens	Choroid plexuses of patient with frontotemporal dementia/motor neuron disease _vs_ healthy subjects	RNA Expression	Rosetta/Merck Human RSTA Custom Affymetrix 2.0	down	4	0.0918	1
Study_39:Brain regions from patients with dementia and Alzheimer's disease	GSE84422	Homo sapiens	Prefrontal Cortex of patients with definite Alzheimers disease _vs_ normal_GPL96	RNA Expression	Affymetrix GeneChip Human HG_U133 Plus 2.0	up	5	0.0919	21
Study_57:Induced pluripotent stem cell models of Alzheimer's disease and mutant presenilin 2	GSE28379	Homo sapiens	iPSC derived from fibroblasts - FAD patients with N141 mutant presenilin 2 _vs_ normal	RNA Expression	Affymetrix GeneChip Human HG_U133 Plus 2.0	down	4	0.0948	2
Study_39:Brain regions from patients with dementia and Alzheimer's disease	GSE84422	Homo sapiens	Posterior Cingulate Cortex of patients with definite Alzheimers disease _vs_ normal_GPL97	RNA Expression	Affymetrix GeneChip Human HG_U133 Plus 2.0	up	3	0.0973	23
Study_44:Temporal cortex of Microcebus murinus with Alzheimer Disease like plagues	GSE21779	Homo sapiens	Temporal cortex of 8yr Microcebus murinus - AD-like (have cerebral B-amyloid plaques)_vs_healthy	RNA Expression	Affymetrix GeneChip Human HG_U133 Plus 2.0	down	5	0.1001	2
Study_39:Brain regions from patients with dementia and Alzheimer's disease	GSE84422	Homo sapiens	Superior Temporal Gyrus of patients with definite Alzheimers disease _vs_ normal_GPL96	RNA Expression	Affymetrix GeneChip Human HG_U133 Plus 2.0	up	7	0.1009	22
Study_40:Whole blood from subjects with mild cognitive impairment or Alzheimer's disease	GSE63063	Homo sapiens	Whole blood of patients with Alzheimers disease - male _vs_ female_GPL6947	RNA Expression	Illumina Human HT-12 (WG-6) v3.0 expression beadchip	up	1	0.1025	46
Study_54:Hippocampus of Alzheimerâ€™s disease patients	GSE28146	Homo sapiens	CA1 hippocampal gray matter from patients with incipient Alzheimer's Disease _vs_ healthy control	RNA Expression	Affymetrix GeneChip Human HG_U133 Plus 2.0	up	5	0.1039	7
Study_40:Whole blood from subjects with mild cognitive impairment or Alzheimer's disease	GSE63063	Homo sapiens	Whole blood of patients with mild cognitive impairment - male _vs_ female_GPL10558	RNA Expression	Illumina HumanHT-12 V4.0 expression beadchip	down	1	0.104	44
Study_54:Hippocampus of Alzheimerâ€™s disease patients	GSE28146	Homo sapiens	CA1 hippocampal gray matter from patients with moderate Alzheimer's Disease _vs_ healthy control	RNA Expression	Affymetrix GeneChip Human HG_U133 Plus 2.0	up	6	0.1074	8
Study_45:Frontal cortex, hippocampus, and temporal lobe gray matter of Alzheimer's disease patients	GSE36980	Homo sapiens	Temporal lobe gray matter of individuals without AD - male _vs_ female	RNA Expression	Affymetrix GeneChip Human Gene 1.0 ST Array [transcript (gene) version]	down	3	0.1092	8
Study_39:Brain regions from patients with dementia and Alzheimer's disease	GSE84422	Homo sapiens	Middle Temporal Gyrus of patients with definite Alzheimers disease _vs_ normal_GPL96	RNA Expression	Affymetrix GeneChip Human HG_U133 Plus 2.0	up	1	0.1218	20
Study_39:Brain regions from patients with dementia and Alzheimer's disease	GSE84422	Homo sapiens	Occipital Visual Cortex of patients with possible Alzheimers disease _vs_ normal_GPL96	RNA Expression	Affymetrix GeneChip Human HG_U133 Plus 2.0	down	2	0.1264	14
Study_10:Choroid plexuses of Alzheimer's disease, frontotemporal dementia or Huntington's disease patients	GSE110226	Homo sapiens	Choroid plexuses of patient with Pick's disease _vs_ healthy subjects	RNA Expression	Rosetta/Merck Human RSTA Custom Affymetrix 2.0	down	16	0.1273	1
Study_1:Cortical regions and cerebellum from brains of symptomatic/asymptomatic Alzheimer's disease patients	GSE118553	Homo sapiens	Temporal cortex tissue of Alzheimer's disease patients _vs_ control subjects	RNA Expression	Illumina HumanHT-12 V4.0 expression beadchip	down	8	0.1299	52
Study_39:Brain regions from patients with dementia and Alzheimer's disease	GSE84422	Homo sapiens	Dorsolateral Prefrontal Cortex of patients with possible Alzheimers disease _vs_ normal_GPL96	RNA Expression	Affymetrix GeneChip Human HG_U133 Plus 2.0	up	1	0.1303	13
Study_39:Brain regions from patients with dementia and Alzheimer's disease	GSE84422	Homo sapiens	Putamen of patients with probable Alzheimers disease _vs_ normal_GPL96	RNA Expression	Affymetrix GeneChip Human HG_U133 Plus 2.0	up	10	0.1383	11
Study_40:Whole blood from subjects with mild cognitive impairment or Alzheimer's disease	GSE63063	Homo sapiens	Whole blood of patients with Alzheimers disease _vs_ control subjects_GPL10558	RNA Expression	Illumina HumanHT-12 V4.0 expression beadchip	down	2	0.1411	139
Study_39:Brain regions from patients with dementia and Alzheimer's disease	GSE84422	Homo sapiens	Prefrontal Cortex of patients with probable Alzheimers disease _vs_ normal_GPL96	RNA Expression	Affymetrix GeneChip Human HG_U133 Plus 2.0	up	4	0.1447	12
Study_39:Brain regions from patients with dementia and Alzheimer's disease	GSE84422	Homo sapiens	Parahippocampal Gyrus of patients with probable Alzheimers disease _vs_ normal_GPL97	RNA Expression	Affymetrix GeneChip Human HG_U133 Plus 2.0	down	2	0.1459	9
Study_58:Peripheral blood mononuclear cells from Alzheimer's disease patients	E-MTAB-6094	Homo sapiens	Peripheral blood mononuclear cells from Alzheimers disease patients _vs_ normal donors	RNA Expression	Agilent-026652 Whole Human Genome Microarray 4x44K v2 (Probe Name version)	up	3	0.1466	22
Study_39:Brain regions from patients with dementia and Alzheimer's disease	GSE84422	Homo sapiens	Superior Parietal Lobule of patients with possible Alzheimers disease _vs_ normal_GPL96	RNA Expression	Affymetrix GeneChip Human HG_U133 Plus 2.0	down	2	0.1468	15
Study_40:Whole blood from subjects with mild cognitive impairment or Alzheimer's disease	GSE63063	Homo sapiens	Whole blood of patients with mild cognitive impairment _vs_ control subjects_GPL10558	RNA Expression	Illumina HumanHT-12 V4.0 expression beadchip	down	1	0.1482	109
Study_39:Brain regions from patients with dementia and Alzheimer's disease	GSE84422	Homo sapiens	Occipital Visual Cortex of patients with definite Alzheimers disease _vs_ normal_GPL96	RNA Expression	Affymetrix GeneChip Human HG_U133 Plus 2.0	down	1	0.1503	14
Study_59:Peripheral blood from women with advanced Alzheimer's disease	GSE97760	Homo sapiens	Peripheral blood from women with advanced Alzheimer's _vs_ normal	RNA Expression	Agilent-026652 Whole Human Genome Microarray 4x44K v2 (Probe Name version)	down	35	0.1517	9
Study_39:Brain regions from patients with dementia and Alzheimer's disease	GSE84422	Homo sapiens	Occipital Visual Cortex of patients with probable Alzheimers disease _vs_ normal_GPL97	RNA Expression	Affymetrix GeneChip Human HG_U133 Plus 2.0	up	1	0.1571	12
Study_39:Brain regions from patients with dementia and Alzheimer's disease	GSE84422	Homo sapiens	Nucleus Accumbens of patients with probable Alzheimers disease _vs_ normal_GPL570	RNA Expression	Affymetrix GeneChip Human HG_U133 Plus 2.0	down	4	0.1575	11
Study_39:Brain regions from patients with dementia and Alzheimer's disease	GSE84422	Homo sapiens	Middle Temporal Gyrus of patients with probable Alzheimers disease _vs_ normal_GPL96	RNA Expression	Affymetrix GeneChip Human HG_U133 Plus 2.0	down	3	0.159	11
Study_40:Whole blood from subjects with mild cognitive impairment or Alzheimer's disease	GSE63063	Homo sapiens	Whole blood of patients with Alzheimers disease - Irish _vs_ Caucasian_GPL10558	RNA Expression	Illumina HumanHT-12 V4.0 expression beadchip	up	9	0.1594	3
Study_60:Olfactory bulb tissue of initial, intermediate and advanced Alzheimer's disease patients	GSE93885	Homo sapiens	Olfactory bulb tissue of advanced Alzheimer's disease patients _vs_ healthy	RNA Expression	Custom Human	up	1	0.163	5
Study_1:Cortical regions and cerebellum from brains of symptomatic/asymptomatic Alzheimer's disease patients	GSE118553	Homo sapiens	Temporal cortex tissue of asymptomatic Alzheimer's disease patients _vs_ control subjects	RNA Expression	Illumina HumanHT-12 V4.0 expression beadchip	up	1	0.1699	32
Study_53:Genetic control of human brain transcript expression in Alzheimerâ€™s disease	GSE15222	Homo sapiens	Cortical tissue from male Alzheimer's disease (AD) patients _vs_ female AD patients	RNA Expression	Illumina Sentrix HumanRef-8 BeadChip	down	11	0.17	88
Study_40:Whole blood from subjects with mild cognitive impairment or Alzheimer's disease	GSE63063	Homo sapiens	Whole blood of patients with mild cognitive impairment - Asian _vs_ Caucasian_GPL10558	RNA Expression	Illumina HumanHT-12 V4.0 expression beadchip	up	25	0.1754	1
Study_39:Brain regions from patients with dementia and Alzheimer's disease	GSE84422	Homo sapiens	Caudate Nucleus of patients with possible Alzheimers disease _vs_ normal_GPL96	RNA Expression	Affymetrix GeneChip Human HG_U133 Plus 2.0	down	2	0.1806	12
Study_45:Frontal cortex, hippocampus, and temporal lobe gray matter of Alzheimer's disease patients	GSE36980	Homo sapiens	Hippocampus gray matter of individuals with AD - male _vs_ female	RNA Expression	Affymetrix GeneChip Human Gene 1.0 ST Array [transcript (gene) version]	down	5	0.1832	3
Study_39:Brain regions from patients with dementia and Alzheimer's disease	GSE84422	Homo sapiens	Superior Parietal Lobule of patients with probable Alzheimers disease _vs_ normal_GPL96	RNA Expression	Affymetrix GeneChip Human HG_U133 Plus 2.0	up	9	0.1869	9
Study_45:Frontal cortex, hippocampus, and temporal lobe gray matter of Alzheimer's disease patients	GSE36980	Homo sapiens	Hippocampus gray matter of individuals without AD - male _vs_ female	RNA Expression	Affymetrix GeneChip Human Gene 1.0 ST Array [transcript (gene) version]	down	4	0.1906	5
Study_1:Cortical regions and cerebellum from brains of symptomatic/asymptomatic Alzheimer's disease patients	GSE118553	Homo sapiens	Temporal cortex tissue of patients with Alzheimer's disease _vs_ asymptomatic Alzheimer's disease	RNA Expression	Illumina HumanHT-12 V4.0 expression beadchip	down	6	0.1921	52
Study_35:Hippocampus CA1 and CA3 fields of late onset Alzheimer's disease patients	GSE29378	Homo sapiens	Hippocampus CA1 fields of late onset Alzheimer's disease patients - Braak stage VI _vs_ stage IV	RNA Expression	Illumina Human HT-12 (WG-6) v3.0 expression beadchip	down	2	0.1972	5
Study_39:Brain regions from patients with dementia and Alzheimer's disease	GSE84422	Homo sapiens	Inferior Frontal Gyrus of patients with definite Alzheimers disease _vs_ normal_GPL96	RNA Expression	Affymetrix GeneChip Human HG_U133 Plus 2.0	down	3	0.1996	19
Study_40:Whole blood from subjects with mild cognitive impairment or Alzheimer's disease	GSE63063	Homo sapiens	Whole blood of patients with mild cognitive impairment - other White _vs_ Caucasian_GPL10558	RNA Expression	Illumina HumanHT-12 V4.0 expression beadchip	up	5	0.2033	4
Study_53:Genetic control of human brain transcript expression in Alzheimerâ€™s disease	GSE15222	Homo sapiens	Cortical tissue from female Alzheimer's disease patients _vs_ female normal parietal cortex	RNA Expression	Illumina Sentrix HumanRef-8 BeadChip	up	24	0.2047	88
Study_39:Brain regions from patients with dementia and Alzheimer's disease	GSE84422	Homo sapiens	Inferior Frontal Gyrus of patients with possible Alzheimers disease _vs_ normal_GPL96	RNA Expression	Affymetrix GeneChip Human HG_U133 Plus 2.0	up	4	0.2049	15
Study_39:Brain regions from patients with dementia and Alzheimer's disease	GSE84422	Homo sapiens	Posterior Cingulate Cortex of patients with possible Alzheimers disease _vs_ normal_GPL97	RNA Expression	Affymetrix GeneChip Human HG_U133 Plus 2.0	down	3	0.2121	15
Study_39:Brain regions from patients with dementia and Alzheimer's disease	GSE84422	Homo sapiens	Precentral Gyrus of patients with definite Alzheimers disease _vs_ normal_GPL96	RNA Expression	Affymetrix GeneChip Human HG_U133 Plus 2.0	down	1	0.2217	19
Study_39:Brain regions from patients with dementia and Alzheimer's disease	GSE84422	Homo sapiens	Parahippocampal Gyrus of patients with probable Alzheimers disease _vs_ normal_GPL96	RNA Expression	Affymetrix GeneChip Human HG_U133 Plus 2.0	up	1	0.2275	9
Study_39:Brain regions from patients with dementia and Alzheimer's disease	GSE84422	Homo sapiens	Putamen of patients with probable Alzheimers disease _vs_ normal_GPL97	RNA Expression	Affymetrix GeneChip Human HG_U133 Plus 2.0	down	8	0.2332	11
Study_61:Lateral temporal lobes from postmortem brains of aged subjects with Alzheimer's disease	GSE104704	Homo sapiens	Lateral temporal lobes from postmortem brains of aged subjects - Alzheimer's disease _vs_ healthy	RNA Expression	Illumina iGenome UCSC, hg19, March 6, 2013 RefSeq	up	5	0.238	12
Study_39:Brain regions from patients with dementia and Alzheimer's disease	GSE84422	Homo sapiens	Parahippocampal Gyrus of patients with definite Alzheimers disease _vs_ normal_GPL97	RNA Expression	Affymetrix GeneChip Human HG_U133 Plus 2.0	up	1	0.2496	23
Study_41:Prefrontal cortices post-mortem from neuropathologically normal individuals; effects of age	GSE53890	Homo sapiens	Prefrontal cortices post-mortem from middle-aged (40yr< and <70yr) individuals _vs_ young (<40yr)	RNA Expression	Affymetrix GeneChip Human HG_U133 Plus 2.0	up	2	0.2496	9
Study_35:Hippocampus CA1 and CA3 fields of late onset Alzheimer's disease patients	GSE29378	Homo sapiens	Hippocampus CA3 fields of late onset Alzheimer's disease patients - APOE genotype 3,4 _vs_ 3,3	RNA Expression	Illumina Human HT-12 (WG-6) v3.0 expression beadchip	up	1	0.2537	3
Study_10:Choroid plexuses of Alzheimer's disease, frontotemporal dementia or Huntington's disease patients	GSE110226	Homo sapiens	Choroid plexuses of patient with Alzheimer's disease in Braak stage III-IV _vs_ healthy subjects	RNA Expression	Rosetta/Merck Human RSTA Custom Affymetrix 2.0	down	16	0.2609	1
Study_39:Brain regions from patients with dementia and Alzheimer's disease	GSE84422	Homo sapiens	Prefrontal Cortex of patients with probable Alzheimers disease _vs_ normal_GPL97	RNA Expression	Affymetrix GeneChip Human HG_U133 Plus 2.0	up	3	0.2639	12
Study_40:Whole blood from subjects with mild cognitive impairment or Alzheimer's disease	GSE63063	Homo sapiens	Whole blood of patients with mild cognitive impairment _vs_ control subjects_GPL6947	RNA Expression	Illumina Human HT-12 (WG-6) v3.0 expression beadchip	down	3	0.2639	80
Study_39:Brain regions from patients with dementia and Alzheimer's disease	GSE84422	Homo sapiens	Amygdala of patients with definite Alzheimers disease _vs_ normal_GPL570	RNA Expression	Affymetrix GeneChip Human HG_U133 Plus 2.0	up	10	0.2673	17
Study_62:AICD regulated genes in Tet21 neuroblastoma cell line	GSE4097	Homo sapiens	Tet21 neuroblastoma cell line with 72hr induced AICD expression _vs_ uninduced	RNA Expression	Affymetrix GeneChip Human HG_U133A version [1 or 2]	up	2	0.2688	2
Study_39:Brain regions from patients with dementia and Alzheimer's disease	GSE84422	Homo sapiens	Precentral Gyrus of patients with probable Alzheimers disease _vs_ normal_GPL96	RNA Expression	Affymetrix GeneChip Human HG_U133 Plus 2.0	up	1	0.2731	12
Study_45:Frontal cortex, hippocampus, and temporal lobe gray matter of Alzheimer's disease patients	GSE36980	Homo sapiens	Hippocampus gray matter of female individuals with AD _vs_ without AD	RNA Expression	Affymetrix GeneChip Human Gene 1.0 ST Array [transcript (gene) version]	up	3	0.2778	4
Study_45:Frontal cortex, hippocampus, and temporal lobe gray matter of Alzheimer's disease patients	GSE36980	Homo sapiens	Temporal lobe gray matter of individuals with AD - male _vs_ female	RNA Expression	Affymetrix GeneChip Human Gene 1.0 ST Array [transcript (gene) version]	up	1	0.2783	5
Study_39:Brain regions from patients with dementia and Alzheimer's disease	GSE84422	Homo sapiens	Middle Temporal Gyrus of patients with probable Alzheimers disease _vs_ normal_GPL97	RNA Expression	Affymetrix GeneChip Human HG_U133 Plus 2.0	up	1	0.2784	11
Study_56:GBM U251-APP cells expressing APP K670N/M671L double mutation with YAP1 overexpression or siRNA	GSE100891	Homo sapiens	GBM U251-APP cells with APP K670N/M671L double mutation 72hr - YAP1 siRNA _vs_ non-targeting siRNA	RNA Expression	Illumina iGenome UCSC, hg19, March 6, 2013 RefSeq	down	2	0.281	3
Study_39:Brain regions from patients with dementia and Alzheimer's disease	GSE84422	Homo sapiens	Frontal Pole of patients with definite Alzheimers disease _vs_ normal_GPL96	RNA Expression	Affymetrix GeneChip Human HG_U133 Plus 2.0	up	1	0.2825	24
Study_45:Frontal cortex, hippocampus, and temporal lobe gray matter of Alzheimer's disease patients	GSE36980	Homo sapiens	Temporal lobe gray matter of individuals with AD _vs_ without AD	RNA Expression	Affymetrix GeneChip Human Gene 1.0 ST Array [transcript (gene) version]	up	3	0.2879	10
Study_40:Whole blood from subjects with mild cognitive impairment or Alzheimer's disease	GSE63063	Homo sapiens	Whole blood of patients with borderline mild cognitive impairment - male _vs_ female_GPL10558	RNA Expression	Illumina HumanHT-12 V4.0 expression beadchip	up	3	0.2906	1
Study_63:mRNA expression in parietal lobe cortex in Alzheimer's disease	GSE16759	Homo sapiens	Parietal lobe of Alzheimers patients _vs_ healthy controls	RNA Expression	Affymetrix GeneChip Human HG_U133 Plus 2.0	up	3	0.2911	4
Study_23:iPSC as a tool to characterize neuron gene expression profiles in Alzheimer's disease	GSE34879	Homo sapiens	iPSC derived from fibroblasts of subjects with familial Alzheimers _vs_ control cell lines	RNA Expression	Illumina Human HT-12 (WG-6) v3.0 expression beadchip	up	15	0.2977	1
Study_39:Brain regions from patients with dementia and Alzheimer's disease	GSE84422	Homo sapiens	Parahippocampal Gyrus of patients with definite Alzheimers disease _vs_ normal_GPL96	RNA Expression	Affymetrix GeneChip Human HG_U133 Plus 2.0	down	1	0.2982	23
Study_39:Brain regions from patients with dementia and Alzheimer's disease	GSE84422	Homo sapiens	Nucleus Accumbens of patients with possible Alzheimers disease _vs_ normal_GPL570	RNA Expression	Affymetrix GeneChip Human HG_U133 Plus 2.0	down	1	0.3011	10
Study_39:Brain regions from patients with dementia and Alzheimer's disease	GSE84422	Homo sapiens	Anterior Cingulate of patients with probable Alzheimers disease _vs_ normal_GPL96	RNA Expression	Affymetrix GeneChip Human HG_U133 Plus 2.0	up	1	0.3052	12
Study_40:Whole blood from subjects with mild cognitive impairment or Alzheimer's disease	GSE63063	Homo sapiens	Whole blood of patients with mild cognitive impairment - Caribbean _vs_ Caucasian_GPL10558	RNA Expression	Illumina HumanHT-12 V4.0 expression beadchip	down	1	0.3105	4
Study_40:Whole blood from subjects with mild cognitive impairment or Alzheimer's disease	GSE63063	Homo sapiens	Whole blood of patients with mild cognitive impairment - Irish _vs_ Caucasian_GPL10558	RNA Expression	Illumina HumanHT-12 V4.0 expression beadchip	up	1	0.314	3
Study_39:Brain regions from patients with dementia and Alzheimer's disease	GSE84422	Homo sapiens	Caudate Nucleus of patients with definite Alzheimers disease _vs_ normal_GPL97	RNA Expression	Affymetrix GeneChip Human HG_U133 Plus 2.0	down	1	0.3182	18
Study_64:Neuroinflammatory pathways of different neurodegenerative diseases	GSE26927	Homo sapiens	Entorhinal cortex of Alzheimers disease patients _vs_ normal controls	RNA Expression	Illumina Sentrix Human-6 v2 (Target ID)	up	1	0.322	11
Study_19:Median temporal lobe tissues from normal subjects and patients with neurodegenerative diseases	E-MEXP-2280	Homo sapiens	Median temporal lobe tissues of Alzheimer's disease braak stage 6 patients - male _vs_ female	RNA Expression	Affymetrix GeneChip Human HG_U133 Plus 2.0	up	3	0.3233	4
Study_65:Study of synaptic function and neuroplasticity in incipient Alzheimer's disease	GSE12685	Homo sapiens	Frontal cortex synaptoneurosomes from incipient Alzheimer Disease patients _vs_ healthy controls	RNA Expression	Affymetrix GeneChip Human HG_U133A version [1 or 2]	down	10	0.3248	6
Study_40:Whole blood from subjects with mild cognitive impairment or Alzheimer's disease	GSE63063	Homo sapiens	Whole blood of patients with Alzheimers disease - male _vs_ female_GPL10558	RNA Expression	Illumina HumanHT-12 V4.0 expression beadchip	up	1	0.327	54
Study_39:Brain regions from patients with dementia and Alzheimer's disease	GSE84422	Homo sapiens	Superior Parietal Lobule of patients with possible Alzheimers disease _vs_ normal_GPL97	RNA Expression	Affymetrix GeneChip Human HG_U133 Plus 2.0	up	1	0.3401	15
Study_40:Whole blood from subjects with mild cognitive impairment or Alzheimer's disease	GSE63063	Homo sapiens	Whole blood of patients with Alzheimers disease _vs_ control subjects_GPL6947	RNA Expression	Illumina Human HT-12 (WG-6) v3.0 expression beadchip	down	1	0.3558	142
Study_39:Brain regions from patients with dementia and Alzheimer's disease	GSE84422	Homo sapiens	Frontal Pole of patients with definite Alzheimers disease _vs_ normal_GPL97	RNA Expression	Affymetrix GeneChip Human HG_U133 Plus 2.0	up	1	0.3575	24
Study_39:Brain regions from patients with dementia and Alzheimer's disease	GSE84422	Homo sapiens	Nucleus Accumbens of patients with definite Alzheimers disease _vs_ normal_GPL570	RNA Expression	Affymetrix GeneChip Human HG_U133 Plus 2.0	up	5	0.3636	17
Study_52:Frontal and temporal cortex tissues of vascular dementia and Alzheimer's disease patients	GSE12206	Homo sapiens	Temporal cortex tissue from brains - vascular dementia patients _vs_ non-demented subjects	RNA Expression	Agilent-026652 Whole Human Genome Microarray 4x44K v2 (Probe Name version)	down	7	0.3687	8
Study_40:Whole blood from subjects with mild cognitive impairment or Alzheimer's disease	GSE63063	Homo sapiens	Whole blood of patients with Alzheimers disease - British _vs_ Caucasian_GPL10558	RNA Expression	Illumina HumanHT-12 V4.0 expression beadchip	up	4	0.3802	1
Study_35:Hippocampus CA1 and CA3 fields of late onset Alzheimer's disease patients	GSE29378	Homo sapiens	Hippocampus CA3 fields of late onset Alzheimer's disease patients - Braak stage VI _vs_ stage IV	RNA Expression	Illumina Human HT-12 (WG-6) v3.0 expression beadchip	down	3	0.4182	5
Study_57:Induced pluripotent stem cell models of Alzheimer's disease and mutant presenilin 2	GSE28379	Homo sapiens	iPSC derived from fibroblasts - FAD patients with N141 mutant presenilin 2 _vs_ sporadic PD	RNA Expression	Affymetrix GeneChip Human HG_U133 Plus 2.0	up	3	0.4229	2
Study_45:Frontal cortex, hippocampus, and temporal lobe gray matter of Alzheimer's disease patients	GSE36980	Homo sapiens	Hippocampus gray matter of individuals with AD _vs_ without AD	RNA Expression	Affymetrix GeneChip Human Gene 1.0 ST Array [transcript (gene) version]	up	5	0.4283	7
Study_39:Brain regions from patients with dementia and Alzheimer's disease	GSE84422	Homo sapiens	Temporal Pole of patients with probable Alzheimers disease _vs_ normal_GPL96	RNA Expression	Affymetrix GeneChip Human HG_U133 Plus 2.0	up	1	0.4324	11
Study_39:Brain regions from patients with dementia and Alzheimer's disease	GSE84422	Homo sapiens	Dorsolateral Prefrontal Cortex of patients with definite Alzheimers disease _vs_ normal_GPL96	RNA Expression	Affymetrix GeneChip Human HG_U133 Plus 2.0	up	1	0.4423	17
Study_39:Brain regions from patients with dementia and Alzheimer's disease	GSE84422	Homo sapiens	Prefrontal Cortex of patients with definite Alzheimers disease _vs_ normal_GPL97	RNA Expression	Affymetrix GeneChip Human HG_U133 Plus 2.0	down	1	0.4448	21
Study_45:Frontal cortex, hippocampus, and temporal lobe gray matter of Alzheimer's disease patients	GSE36980	Homo sapiens	Hippocampus gray matter of male individuals with AD _vs_ without AD	RNA Expression	Affymetrix GeneChip Human Gene 1.0 ST Array [transcript (gene) version]	down	5	0.4481	3
Study_40:Whole blood from subjects with mild cognitive impairment or Alzheimer's disease	GSE63063	Homo sapiens	Whole blood of patients with mild cognitive impairment - Western European _vs_ Caucasian_GPL6947	RNA Expression	Illumina Human HT-12 (WG-6) v3.0 expression beadchip	up	1	0.453	59
Study_35:Hippocampus CA1 and CA3 fields of late onset Alzheimer's disease patients	GSE29378	Homo sapiens	Hippocampus CA1 fields of late onset Alzheimer's disease patients - APOE genotype 3,4 _vs_ 3,3	RNA Expression	Illumina Human HT-12 (WG-6) v3.0 expression beadchip	up	1	0.4707	2
Study_39:Brain regions from patients with dementia and Alzheimer's disease	GSE84422	Homo sapiens	Hippocampus of patients with probable Alzheimers disease _vs_ normal_GPL96	RNA Expression	Affymetrix GeneChip Human HG_U133 Plus 2.0	down	1	0.4723	12
Study_39:Brain regions from patients with dementia and Alzheimer's disease	GSE84422	Homo sapiens	Putamen of patients with possible Alzheimers disease _vs_ normal_GPL97	RNA Expression	Affymetrix GeneChip Human HG_U133 Plus 2.0	down	1	0.5163	12
Study_39:Brain regions from patients with dementia and Alzheimer's disease	GSE84422	Homo sapiens	Inferior Frontal Gyrus of patients with probable Alzheimers disease _vs_ normal_GPL96	RNA Expression	Affymetrix GeneChip Human HG_U133 Plus 2.0	up	1	0.5225	8
Study_39:Brain regions from patients with dementia and Alzheimer's disease	GSE84422	Homo sapiens	Inferior Temporal Gyrus of patients with definite Alzheimers disease _vs_ normal_GPL96	RNA Expression	Affymetrix GeneChip Human HG_U133 Plus 2.0	up	1	0.5299	19
Study_39:Brain regions from patients with dementia and Alzheimer's disease	GSE84422	Homo sapiens	Dorsolateral Prefrontal Cortex of patients with probable Alzheimers disease _vs_ normal_GPL96	RNA Expression	Affymetrix GeneChip Human HG_U133 Plus 2.0	down	1	0.5703	11
Study_23:iPSC as a tool to characterize neuron gene expression profiles in Alzheimer's disease	GSE34879	Homo sapiens	iPSC derived from fibroblasts of subjects with familial Alzheimers _vs_ non-demented	RNA Expression	Illumina Human HT-12 (WG-6) v3.0 expression beadchip	up	3	0.5745	1
Study_39:Brain regions from patients with dementia and Alzheimer's disease	GSE84422	Homo sapiens	Frontal Pole of patients with probable Alzheimers disease _vs_ normal_GPL96	RNA Expression	Affymetrix GeneChip Human HG_U133 Plus 2.0	down	2	0.5885	11
Study_39:Brain regions from patients with dementia and Alzheimer's disease	GSE84422	Homo sapiens	Amygdala of patients with possible Alzheimers disease _vs_ normal_GPL570	RNA Expression	Affymetrix GeneChip Human HG_U133 Plus 2.0	up	1	0.591	7
Study_39:Brain regions from patients with dementia and Alzheimer's disease	GSE84422	Homo sapiens	Superior Parietal Lobule of patients with definite Alzheimers disease _vs_ normal_GPL97	RNA Expression	Affymetrix GeneChip Human HG_U133 Plus 2.0	down	2	0.596	13
Significant correlated in 53 studies
