# Supplementary material for: Co-Expression Network Analysis Identifies Molecular Determinants of Loneliness Associated with Neuropsychiatric and Neurodegenerative Diseases
Source: Int J Mol Sci. 2023 Mar 21;24(6):5909. doi: 10.3390/ijms24065909 (PMC10058494; doi:10.3390/ijms24065909)
Supplement: Supplementary file 1 [file ijms-24-05909-s001.zip › Supplementary Table S7.xlsx]

## Sheet: bioset_studies (5)
Table S7. Gene correlation analysis of loneliness switch genes and Alzheimer's disease Genome Wide Association Studies.
Bioset vs Biosets record downloaded from Correlation Engine(2022/09/15 )
Bioset: Switch genes ALL and male combined-list for BSCE
Study: Loneliness switch genes_combined list
https://curation.public.ce.basespace.illumina.com/b/search/as/?type=bioset&id=1701897#sources=Organisms%3A1%3BTypes%3A23&tf=Alzheimer's%20disease
*Gold denotes significant overlap
Rank ordered correlations to individual studies
Study Name	Public id	Species	Bioset Name	Data Type	Platform	Correlation/Direction	Common Genes		P-Value	Sample Count
Study_1:A Genome-wide association study of Alzheimer's disease late onset - Naj et al 2010		Homo sapiens	LOAD assoc SNPs- in comb Euro ancestry CAP disc cohort w age and sex covariates	SNP GWAS	Custom Human		2	BCAM, NECTIN2	2.7e-05	932
Study_2:A Genome-wide association study of Alzheimer's disease - Logue et al	PMID22159054	Homo sapiens	Alzheimer's disease associated SNPs- in combined European ancestry discovery cohorts	SNP GWAS	Custom Human		2	BCAM, NECTIN2	2.8e-05	3568
Study_3:A Genome-wide association study of Alzheimer's disease (late onset) - Hu et al		Homo sapiens	Late-onset Alzheimer's disease associated SNPs- in combined 3 European ancestry disc cohorts	SNP GWAS	Custom Human		2	BCAM, NECTIN2	3.1e-05	1831
Study_4:A Genome-wide association study of Alzheimer disease with late onset - Wijsman et al.		Homo sapiens	Familial late-onset AD assoc SNPs- in European-ancestry unrelated cases + controls disc cohort	SNP GWAS	Custom Human		2	BCAM, NECTIN2	5.1e-05	993
Study_4:A Genome-wide association study of Alzheimer disease with late onset - Wijsman et al.		Homo sapiens	Familial LOAD assoc SNPs- in Euro-ancestry unrelated cases + controls disc cohort (adj for 4 PC)	SNP GWAS	Custom Human		2	BCAM, NECTIN2	5.4e-05	993
Study_1:A Genome-wide association study of Alzheimer's disease late onset - Naj et al 2010		Homo sapiens	Late-onset Alzheimer's disease associated SNPs- in combined Euro ancestry disc and rep cohorts	SNP GWAS	Custom Human		2	BCAM, NECTIN2	6.1e-05	2174
Study_5:A Genome-wide association study of Alzheimer's disease - Hollingworth et al		Homo sapiens	Alzheimer's disease associated SNPs- in European ancestry EADI1 discovery cohort	SNP GWAS	Custom Human		2	BCAM, NECTIN2	7.5e-05	2025
Study_4:A Genome-wide association study of Alzheimer disease with late onset - Wijsman et al.		Homo sapiens	Familial late-onset Alzheimer's disease associated SNPs- in European-American discovery cohort	SNP GWAS	Custom Human		2	BCAM, NECTIN2	9.2e-05	1848
Study_5:A Genome-wide association study of Alzheimer's disease - Hollingworth et al		Homo sapiens	Alzheimer's disease associated SNPs- in European ancestry GERAD+ disc cohort	SNP GWAS	Custom Human		2	BCAM, NECTIN2	9.3e-05	19870
Study_6:A Genome-wide association study of Alzheimer's disease - Hollingworth et al		Homo sapiens	Alzheimer's disease associated SNPs- in European ancestry GERAD+ disc cohort	SNP GWAS	Custom Human		2	BCAM, NECTIN2	9.3e-05	19870
Study_3:A Genome-wide association study of Alzheimer's disease (late onset) - Hu et al		Homo sapiens	Late onset Alzheimer's disease associated SNPs- in European ancestry Pfizer discovery cohort	SNP GWAS	Custom Human		2	BCAM, NECTIN2	0.0001	733
Study_7:A Genome-wide association study of Alzheimer's disease - Lambert et al	GWA_Pub_Lambert_	Homo sapiens	Alzheimer's disease associated SNPs- in combined European ancestry disc and 2 rep cohorts	SNP GWAS	Custom Human		2	BCAM, NECTIN2	0.0001	7981
Study_7:A Genome-wide association study of Alzheimer's disease - Lambert et al	GWA_Pub_Lambert_	Homo sapiens	Alzheimer's disease associated SNPs- in combined European ancestry disc and 3 rep cohorts	SNP GWAS	Custom Human		2	BCAM, NECTIN2	0.0001	10181
Study_8:A Genome-wide association study of Alzheimer's disease - AntÃºnez et al		Homo sapiens	Alzheimer's disease associated SNPs- in combined European ancestry disc and 2 rep cohorts	SNP GWAS	Custom Human		2	BCAM, NECTIN2	0.0002	7981
Study_8:A Genome-wide association study of Alzheimer's disease - AntÃºnez et al		Homo sapiens	Alzheimer's disease associated SNPs- in combined European ancestry disc and 3 rep cohorts	SNP GWAS	Custom Human		2	BCAM, NECTIN2	0.0002	10181
Study_9:A Genome-wide association study of Alzheimer's disease late onset - Naj et al 2011		Homo sapiens	Alzheimer's disease with late onset associated SNPs- in combined European ancestry rep cohorts	SNP GWAS	Custom Human		2	BCAM, NECTIN2	0.0002	3531
Study_1:A Genome-wide association study of Alzheimer's disease late onset - Naj et al 2010		Homo sapiens	Late-onset Alzheimer's disease associated SNPs- in combined European ancestry CAP disc cohorts	SNP GWAS	Custom Human		2	BCAM, NECTIN2	0.0003	932
Study_10:A Genome-Wide Association Study of frontotemporal dementia - Ferrari et al 2014	PMID24943344	Homo sapiens	Combined frontotemporal dementias associated SNPs- in combined EA disc cohort	SNP GWAS	Custom Human		2	BCAM, NECTIN2	0.0003	2154
Study_5:A Genome-wide association study of Alzheimer's disease - Hollingworth et al		Homo sapiens	Alzheimer's disease associated SNPs- in 4 combined European ancestry discovery cohorts	SNP GWAS	Custom Human		2	BCAM, NECTIN2	0.0008	6688
Study_11:A Genome-wide association study of Parkinson's disease - Pankratz et al		Homo sapiens	Parkinson's disease associated SNPs- in combined European ancestry disc and rep cohorts	SNP GWAS	Custom Human		4	GPNMB. NPAS3, HLA-DRB5, ALDOA	0.001	7976
Study_12:A genome-wide association study for late-onset Alzheimer's disease using DNA pooling.	PMID18823527	Homo sapiens	Genome-wide study of Alzheimer's disease - Abraham R 2008	SNP GWAS	Custom Human		1	NECTIN2	0.0012	2321
Study_13:A genome-wide study of Alzheimers disease - Miyashita A 2013		Homo sapiens	Genome-wide study of Alzheimer's disease (late onset) [Japanese] - Miyashita A 2013	SNP GWAS	Custom Human		1	NECTIN2	0.0012	1735
Study_9:A Genome-wide association study of Alzheimer's disease late onset - Naj et al 2011		Homo sapiens	Alzheimer's disease with late onset associated SNPs- in combined European ancestry disc cohorts	SNP GWAS	Custom Human		2	BCAM, NECTIN2	0.0018	8309
Study_4:A Genome-wide association study of Alzheimer disease with late onset - Wijsman et al.		Homo sapiens	Familial late-onset Alzheimer's disease assoc SNPs- in 3 combined European-American disc cohorts	SNP GWAS	Custom Human		1	NECTIN2	0.0023	1834
Study_4:A Genome-wide association study of Alzheimer disease with late onset - Wijsman et al.		Homo sapiens	Familial late-onset Alzheimer's disease assoc SNPs- in Ashkenazi Jewish discovery cohort	SNP GWAS	Custom Human		1	NECTIN2	0.0023	114
Study_4:A Genome-wide association study of Alzheimer disease with late onset - Wijsman et al.		Homo sapiens	Familial Late onset Alzheimer's disease assoc SNPs- in northwestern EA disc cohort	SNP GWAS	Custom Human		1	NECTIN2	0.0023	1664
Study_5:A Genome-wide association study of Alzheimer's disease - Hollingworth et al		Homo sapiens	Alzheimer's disease associated SNPs- in European ancestry ADNI discovery cohort	SNP GWAS	Custom Human		1	NECTIN2	0.0023	151
Study_5:A Genome-wide association study of Alzheimer's disease - Hollingworth et al		Homo sapiens	AD with psychosis (vs control) associated SNPs- in European ancestry ADRC discovery cohort	SNP GWAS	Custom Human		1	NECTIN2	0.0023	496
Study_6:A Genome-wide association study of Alzheimer's disease - Hollingworth et al		Homo sapiens	AD with psychosis (vs control) associated SNPs- in European ancestry ADRC discovery cohort	SNP GWAS	Custom Human		1	NECTIN2	0.0023	496
Study_14:Examination of the current top candidate genes for AD in a genome-wide association study.	PMID19125160	Homo sapiens	Genome-wide study of Alzheimer's disease - Feulner TM 2009	SNP GWAS	Custom Human		1	NECTIN2	0.0023	970
Study_15:Genome-wide scan of copy number variation in late-onset Alzheimer's disease.	PMID20061627	Homo sapiens	Genome-wide study of Alzheimer's disease - Heinzen EL 2009	SNP GWAS	Custom Human		1	NECTIN2	0.0023	699
Study_16:Genome-wide analysis of genetic loci associated with Alzheimer disease.	PMID20460622	Homo sapiens	Genome-wide study of Alzheimer's disease - Seshadri S 2010	SNP GWAS	Custom Human		1	NECTIN2	0.0023	25610
Study_17:A genome-wide study of Alzheimers disease - Ramanan VK 2013		Homo sapiens	Genome-wide study of Alzheimer's disease biomarkers [Cortical Ab] - Ramanan VK 2013	SNP GWAS	Custom Human		1	NECTIN2	0.0023	555
Study_18:A genome-wide study of Alzheimers disease - Palma E 2014		Homo sapiens	Genome-wide study of Alzheimer's disease - Perez-Palma E 2014	SNP GWAS	Custom Human		1	NECTIN2	0.0023	4569
Study_19:ABCC9 gene polymorphism is associated with hippocampal sclerosis of aging pathology.	PMID24770881	Homo sapiens	Genome-wide study of Alzheimer's disease - Nelson PT 2014	SNP GWAS	Custom Human		1	NECTIN2	0.0023	1542
Study_20:A genome-wide study of Cerebral amyloid angiopathy - Beecham GW 2014		Homo sapiens	Genome-wide study of Cerebral amyloid angiopathy - Beecham GW 2014	SNP GWAS	Custom Human		1	NECTIN2	0.0023	2807
Study_21:A Genome-wide association study of Alzheimer's Disease - Harold et al	GWA_Pub_Harold_A	Homo sapiens	Alzheimer's Disease associated SNPs- APOE-e4 negative replication set	SNP GWAS	Custom Human		3	NPAS3, RBM38, PELI1	0.0025	1446
Study_5:A Genome-wide association study of Alzheimer's disease - Hollingworth et al		Homo sapiens	AD w psychosis (vs control) associated SNPs- in combined European ancestry discovery cohorts	SNP GWAS	Custom Human		3	NPAS3, RBM38, PELI1	0.0026	1039
Study_6:A Genome-wide association study of Alzheimer's disease - Hollingworth et al		Homo sapiens	AD w psychosis (vs control) associated SNPs- in combined European ancestry discovery cohorts	SNP GWAS	Custom Human		3	NPAS3, RBM38, PELI1	0.0026	1039
Study_21:A Genome-wide association study of Alzheimer's Disease - Harold et al	GWA_Pub_Harold_A	Homo sapiens	Alzheimer's Disease associated SNPs- Caucasians from discovery set	SNP GWAS	Custom Human		3	BCAM, NECTIN2, PELI1	0.0027	3941
Study_9:A Genome-wide association study of Alzheimer's disease late onset - Naj et al 2011		Homo sapiens	Alzheimer's disease with late onset associated SNPs- in comb Euro ancestry disc and rep cohorts	SNP GWAS	Custom Human		2	BCAM, NECTIN2	0.0028	11840
Study_2:A Genome-wide association study of Alzheimer's disease - Logue et al	PMID22159054	Homo sapiens	Alzheimer's disease associated SNPs- in combined European ancestry discovery cohorts (APOE adj)	SNP GWAS	Custom Human		1	NECTIN2	0.0035	3568
Study_22:A Genome-wide association study of Alzheimer's disease biomarkers levels - Kim et al		Homo sapiens	Tau phosphorylated at the threonine 181 to Amyloid-ÃŸ 1-42 ratio assoc SNPs- in ADNI disc cohort	SNP GWAS	Custom Human		1	NECTIN2	0.0035	374
Study_23:A Genome-wide association study of Hippocampal Atrophy - Potkin et al	GWA_Pub_Potkin_H	Homo sapiens	Hippocampal Atrophy associated SNPs around APOE gene- Caucasians from ADNI discovery set	SNP GWAS	Custom Human		1	NECTIN2	0.0035	172
Study_24:A Genome-wide association study of Alzheimer's disease (late onset) - Miyashita et al	PMID23565137	Homo sapiens	Late on-set Alzheimer Disease assoc SNPs- in Japanese JGSCAD disc and rep cohorts 4	SNP GWAS	Custom Human		1	NECTIN2	0.004	1893
Study_25:A Genome-wide association study of Alzheimer's disease - Heinzen et al		Homo sapiens	Alzheimer's disease associated SNPs- in European ancestry discovery cohort	SNP GWAS	Custom Human		1	NECTIN2	0.0043	331
Study_1:A Genome-wide association study of Alzheimer's disease late onset - Naj et al 2010		Homo sapiens	Late-onset Alzheimer's disease associated SNPs- in combined European ancestry rep cohorts	SNP GWAS	Custom Human		1	NECTIN2	0.0046	1242
Study_26:A Genome-wide association study of Alzheimer's Disease - Abraham et al	GWA_Pub_Abraham_	Homo sapiens	Late onset of Alzheimer's Disease associated SNPs- in pooled discovery cohort	SNP GWAS	Custom Human		1	NECTIN2	0.0046	1082
Study_21:A Genome-wide association study of Alzheimer's Disease - Harold et al	GWA_Pub_Harold_A	Homo sapiens	Alzheimer's Disease associated SNPs- APOE-e4 positive replication set	SNP GWAS	Custom Human		3	BCAM, NECTIN2, DPP10	0.0055	2203
Study_24:A Genome-wide association study of Alzheimer's disease (late onset) - Miyashita et al	PMID23565137	Homo sapiens	Late on-set Alzheimer Disease assoc SNPs- in Japanese JGSCAD disc and rep cohorts 2	SNP GWAS	Custom Human		1	NECTIN2	0.0057	1893
Study_24:A Genome-wide association study of Alzheimer's disease (late onset) - Miyashita et al	PMID23565137	Homo sapiens	Late on-set Alzheimer Disease associated SNPs- in Japanese JGSCAD discovery cohort 2	SNP GWAS	Custom Human		1	NECTIN2	0.0057	1840
Study_27:A Genome-wide association study of Alzheimer's disease (age of onset) - Kamboh et al		Homo sapiens	Age of onset in Alzheimer's disease associated SNPs- in European ancestry ADRC discovery cohort	SNP GWAS	Custom Human		1	NECTIN2	0.0057	1440
Study_22:A Genome-wide association study of Alzheimer's disease biomarkers levels - Kim et al		Homo sapiens	Total tau to Amyloid-ÃŸ 1-42 ratio assoc SNPs- in European ancestry ADNI disc cohort	SNP GWAS	Custom Human		1	NECTIN2	0.0058	374
Study_22:A Genome-wide association study of Alzheimer's disease biomarkers levels - Kim et al		Homo sapiens	Amyloid-ÃŸ 1-42 peptide level associated SNPs- in European ancestry ADNI discovery cohort	SNP GWAS	Custom Human		1	NECTIN2	0.0058	374
Study_24:A Genome-wide association study of Alzheimer's disease (late onset) - Miyashita et al	PMID23565137	Homo sapiens	Late on-set Alzheimer Disease assoc SNPs- in Japanese JGSCAD discovery cohort (allele adj)	SNP GWAS	Custom Human		1	NECTIN2	0.006	1008
Study_24:A Genome-wide association study of Alzheimer's disease (late onset) - Miyashita et al	PMID23565137	Homo sapiens	Late on-set Alzheimer Disease associated SNPs- in Japanese JGSCAD replication cohort 2	SNP GWAS	Custom Human		1	NECTIN2	0.0069	885
Study_28:A Genome-wide association study of Late-Onset Alzheimer Disease - Beecham et al	GWA_Pub_Beecham_	Homo sapiens	Late-Onset Alzheimer associated SNPs- in European discovery cohort	SNP GWAS	Custom Human		1	NPAS3	0.0085	492
Study_2:A Genome-wide association study of Alzheimer's disease - Logue et al	PMID22159054	Homo sapiens	Alzheimer's disease associated SNPs- in combined African American discovery cohorts	SNP GWAS	Custom Human		1	NECTIN2	0.0098	513
Study_7:A Genome-wide association study of Alzheimer's disease - Lambert et al	GWA_Pub_Lambert_	Homo sapiens	Alzheimer's disease associated SNPs- in combined European ancestry disc cohorts	SNP GWAS	Custom Human		1	BCAM	0.0109	3009
Study_24:A Genome-wide association study of Alzheimer's disease (late onset) - Miyashita et al	PMID23565137	Homo sapiens	Late on-set Alzheimer Disease associated SNPs- in Japanese JGSCAD discovery cohort	SNP GWAS	Custom Human		1	NECTIN2	0.0129	1008
Study_8:A Genome-wide association study of Alzheimer's disease - AntÃºnez et al		Homo sapiens	Alzheimer's disease associated SNPs- in combined European ancestry disc cohorts	SNP GWAS	Custom Human		1	BCAM	0.0147	3009
Study_26:A Genome-wide association study of Alzheimer's Disease - Abraham et al	GWA_Pub_Abraham_	Homo sapiens	Late onset of Alzheimer's Disease associated SNPs- in MRC replication cohort	SNP GWAS	Custom Human		1	NECTIN2	0.0147	1082
Study_26:A Genome-wide association study of Alzheimer's Disease - Abraham et al	GWA_Pub_Abraham_	Homo sapiens	Late onset of Alzheimer's Disease associated SNPs- in replication cohort	SNP GWAS	Custom Human		1	NECTIN2	0.0147	1082
Study_10:A Genome-Wide Association Study of frontotemporal dementia - Ferrari et al 2014	PMID24943344	Homo sapiens	Progressive nonfluent aphasia associated SNPs- in combined EA disc cohort	SNP GWAS	Custom Human		1		0.015	269
Study_29:A Genome-wide association study of neuroimaging phenotypes - Shen et al	GWA_Pub_Shen_Neu	Homo sapiens	Neuroimaging phenotypes associated SNPs- in ADNI discovery cohort	SNP GWAS	Custom Human		1	NECTIN2	0.0184	175
Study_10:A Genome-Wide Association Study of frontotemporal dementia - Ferrari et al 2014	PMID24943344	Homo sapiens	Behavioral variant frontotemporal dementia associated SNPs- in combined EA disc cohort	SNP GWAS	Custom Human		1	NECTIN2	0.0187	1377
Study_5:A Genome-wide association study of Alzheimer's disease - Hollingworth et al		Homo sapiens	AD with psychosis (vs control) associated SNPs- in European ancestry GERAD1 disc cohort	SNP GWAS	Custom Human		1	NECTIN2	0.0194	543
Study_6:A Genome-wide association study of Alzheimer's disease - Hollingworth et al		Homo sapiens	AD with psychosis (vs control) associated SNPs- in European ancestry GERAD1 disc cohort	SNP GWAS	Custom Human		1	NECTIN2	0.0194	543
Study_27:A Genome-wide association study of Alzheimer's disease (age of onset) - Kamboh et al		Homo sapiens	Age of onset in Alzheimer's disease associated SNPs- in combined European ancestry disc cohorts	SNP GWAS	Custom Human		1	NECTIN2	0.0236	2222
Study_30:A Genome-wide association study of Response to AChEI in AD - Martinelli-Boneschi et al	PMID23374588	Homo sapiens	Response to cholinesterase inhibitors assoc SNPs- in comb AD EA Italian disc and rep cohorts	SNP GWAS	Custom Human		1	ASGR2	0.0334	186
Study_30:A Genome-wide association study of Response to AChEI in AD - Martinelli-Boneschi et al	PMID23374588	Homo sapiens	MMSE in Resp to ChEIs (QTL) assoc SNPs- in comb AD EA Italian disc and rep cohorts	SNP GWAS	Custom Human		1		0.054	186
Study_11:A Genome-wide association study of Parkinson's disease - Pankratz et al		Homo sapiens	Parkinson's disease associated SNPs- in European ancestry replication cohorts	SNP GWAS	Custom Human		1		0.0586	3738
Study_27:A Genome-wide association study of Alzheimer's disease (age of onset) - Kamboh et al		Homo sapiens	Age of onset in Alzheimer's disease associated SNPs- in combined EA disc cohorts (APOE adj)	SNP GWAS	Custom Human		1		0.0733	2222
Study_6:A Genome-wide association study of Alzheimer's disease - Hollingworth et al		Homo sapiens	AD with psychosis (vs AD wo psychosis) associated SNPs- in combined multi ethnic disc cohorts	SNP GWAS	Custom Human		2		0.0804	1299
Study_5:A Genome-wide association study of Alzheimer's disease - Hollingworth et al		Homo sapiens	AD with psychosis (vs AD wo psychosis) associated SNPs- in combined multi ethnic disc cohorts	SNP GWAS	Custom Human		2		0.0808	1299
