# Supplementary material for: Co-Expression Network Analysis Identifies Molecular Determinants of Loneliness Associated with Neuropsychiatric and Neurodegenerative Diseases
Source: Int J Mol Sci. 2023 Mar 21;24(6):5909. doi: 10.3390/ijms24065909 (PMC10058494; doi:10.3390/ijms24065909)
Supplement: Supplementary file 1 [file ijms-24-05909-s001.zip › Supplementary Table S8.xlsx]

## Sheet: bioset_studies (6)
Table S8. Gene correlation analysis of loneliness switch genes and Parkinson's disease studies on BSCE.
Bioset vs Biosets record downloaded from Correlation Engine(2022/09/15 )
Bioset: Switch genes ALL and male combined-list for BSCE
*Gold denotes significant overlap
Study: Loneliness switch genes_combined list
https://curation.public.ce.basespace.illumina.com/b/search/as/?type=bioset&id=1701897#sources=Organisms%3A1&tf=Parkinson's%20disease
Rank ordered correlations to individual studies
Study Name	Public id	Species	Bioset Name	Data Type	Platform	Correlation/Direction	Common Genes	P-Value	Sample Count
Study_1:Human body index - transcriptional profiling	GSE7307	Homo sapiens	Globus pallidum internal - Parkinsons disease _vs_ normal	RNA Expression	Affymetrix GeneChip Human HG_U133 Plus 2.0	up	12	2.5e-06	4
Study_2:A Genome-wide association study of Parkinson's disease - Pankratz et al		Homo sapiens	Parkinson's disease associated SNPs- in combined European ancestry discovery cohorts	SNP GWAS	Custom Human		5	3.5e-05	4238
Study_3:Fibroblasts MRC5 expressing PARKIN with x-ray induced senescence and treated with CCCP	GSE76125	Homo sapiens	Fibroblasts MRC5 expressing PARKIN in senescent state - 6d after 12.5uM CCCP for 48hr _vs_ DMSO	RNA Expression	Illumina iGenome UCSC, hg19, March 6, 2013 RefSeq	up	34	0.0001	3
Study_4:Blood from rapid and slow progressing Parkinson disease patients	GSE80599	Homo sapiens	Blood from Parkinson disease patients with rapid progression _vs_ slow progression	RNA Expression	Affymetrix GeneChip Human Genome HG-U219 Array	up	4	0.0001	34
Study_1:Human body index - transcriptional profiling	GSE7307	Homo sapiens	Putamen - Parkinsons disease _vs_ normal	RNA Expression	Affymetrix GeneChip Human HG_U133 Plus 2.0	up	32	0.0003	5
Study_5:Induce pluripotent stem cells from Parkinson's patients with pathogenic LRRK2 (G2019S) mutation	GSE33298	Homo sapiens	Fibroblast derived iPSCs - heterozygous LRRK2 G2019S mutant _vs_ wildtype	RNA Expression	Affymetrix GeneChip Human HG_U133A version [1 or 2]	down	8	0.0003	1
Study_6:Whole blood from Parkinson's disease and other neurodegenerative diseases	GSE99039	Homo sapiens	Whole blood - Huntingtons disease - male _vs_ female	RNA Expression	Affymetrix GeneChip Human HG_U133 Plus 2.0	up	9	0.0005	8
Study_7:Neuroinflammatory pathways of different neurodegenerative diseases	GSE26927	Homo sapiens	Substantia nigra of Parkinsons disease patients _vs_ normal controls	RNA Expression	Illumina Sentrix Human-6 v2 (Target ID)	down	17	0.0007	12
Study_1:Human body index - transcriptional profiling	GSE7307	Homo sapiens	Substantia nigra reticulata - Parkinsons disease _vs_ normal	RNA Expression	Affymetrix GeneChip Human HG_U133 Plus 2.0	up	24	0.001	3
Study_2:A Genome-wide association study of Parkinson's disease - Pankratz et al		Homo sapiens	Parkinson's disease associated SNPs- in combined European ancestry disc and rep cohorts	SNP GWAS	Custom Human		4	0.001	7976
Study_8:PBMCs from suspected Parkinson's disease patients carrying LRRK2 (G2019S) mutation	GSE22491	Homo sapiens	PBMCs of suspected Parkinson's disease patients with LRRK2 (G2019S) mutation_vs_ pool of 40 controls	RNA Expression	Agilent Human Whole Genome G4112A/G4112F	up	11	0.0012	10
Study_1:Human body index - transcriptional profiling	GSE7307	Homo sapiens	Accumbens - Parkinsons disease _vs_ normal	RNA Expression	Affymetrix GeneChip Human HG_U133 Plus 2.0	up	21	0.0018	4
Study_9:Substantia nigra and frontal gyrus brain regions in Parkinson's disease patients	GSE8397	Homo sapiens	Superior frontal gyrus from Parkinson's disease patients _vs_ normal donors	RNA Expression	Affymetrix GeneChip Human HG_U133 Set	up	12	0.0019	5
Study_4:Blood from rapid and slow progressing Parkinson disease patients	GSE80599	Homo sapiens	Blood from Parkinson disease patients with rapid progression - male _vs_ female	RNA Expression	Affymetrix GeneChip Human Genome HG-U219 Array	up	6	0.0026	14
Study_1:Human body index - transcriptional profiling	GSE7307	Homo sapiens	Substantia nigra pars compacta - Parkinsons disease _vs_ normal	RNA Expression	Affymetrix GeneChip Human HG_U133 Plus 2.0	up	15	0.0031	3
Study_10:Astrocytes derived from iPSCs of Parkinson's disease patients	GSE116124	Homo sapiens	iPSCs of Parkinson subjects LRRK2 G2019S mutated _vs_ normal donors	RNA Expression	Illumina iGenome UCSC, hg19, March 6, 2013 RefSeq	up	11	0.0034	2
Study_11:Substantia nigra gene expression in Parkinson's disease patients	GSE20292	Homo sapiens	Postmortem brain whole substantia nigra from male Parkinsons disease patients _vs_ unaffected	RNA Expression	Affymetrix GeneChip Human HG_U133A version [1 or 2]	up	10	0.004	6
Study_12:Neural precursor cells from iPSCs of Parkinson's disease patients with mutant OPA1	GSE109228	Homo sapiens	NPCs from iPSCs of Parkinson's disease patients with mutant OPA1 _vs_ of normal donor controls	RNA Expression	Illumina iGenome UCSC, hg19, March 6, 2013 RefSeq	down	15	0.0044	3
Study_13:Neuroblastoma SK-N-AS cells overexpressing mutant (DSC3) or wildtype TAF1/DYT3	GSE41157	Homo sapiens	Neuroblastoma line SK-N-AS transfected Taf1-DYT3 exons 3-4 XDP variant DSC3 _vs_ wt construct	RNA Expression	Illumina Human HT-12 (WG-6) v3.0 expression beadchip	down	11	0.0047	3
Study_8:PBMCs from suspected Parkinson's disease patients carrying LRRK2 (G2019S) mutation	GSE22491	Homo sapiens	PBMCs of suspected Parkinson's disease patients with LRRK2 (G2019S) mutation_vs_ normal controls	RNA Expression	Agilent Human Whole Genome G4112A/G4112F	up	30	0.0051	10
Study_1:Human body index - transcriptional profiling	GSE7307	Homo sapiens	Subthalamic nucleus - Parkinsons disease _vs_ normal	RNA Expression	Affymetrix GeneChip Human HG_U133 Plus 2.0	up	21	0.0056	2
Study_14:Globus pallidus interna from postmortem brains of Parkinson's disease patients	GSE20146	Homo sapiens	Globus pallidus interna from Parkinsons disease patients _vs_ unaffected	RNA Expression	Affymetrix GeneChip Human HG_U133 Plus 2.0	up	8	0.0056	10
Study_15:A genome-wide study of Parkinsonism - Nalls MA 2014		Homo sapiens	Genome-wide study of Parkinson's disease - Nalls MA 2014	SNP GWAS	Custom Human		1	0.0058	108990
Study_16:Brain regions affected and non-affected by Parkinson's disease (PD) in PD and normal patients	GSE28894	Homo sapiens	Cerebella of Parkinsons disease patients _vs_ normal subjects	RNA Expression	Illumina HumanRef-8 v2.0 expression beadchip (official Probe ID)	down	5	0.0058	15
Study_17:Skin fibroblast & induced pluripotent stem cell (iPSC) lines derived from PARKIN deficient patients	GSE66241	Homo sapiens	Cell lines derived from PARKIN deficient patients - induced pluripotent stem cells _vs_ fibroblasts	RNA Expression	Illumina HumanHT-12 V4.0 expression beadchip	down	33	0.0059	4
Study_13:Neuroblastoma SK-N-AS cells overexpressing mutant (DSC3) or wildtype TAF1/DYT3	GSE41157	Homo sapiens	Neuroblastoma line SK-N-AS transfected empty vector _vs_ no transfection	RNA Expression	Illumina Human HT-12 (WG-6) v3.0 expression beadchip	up	7	0.0062	6
Study_5:Induce pluripotent stem cells from Parkinson's patients with pathogenic LRRK2 (G2019S) mutation	GSE33298	Homo sapiens	Fibroblast derived iPSCs - homozygous LRRK2 G2019S mutant _vs_ wildtype	RNA Expression	Affymetrix GeneChip Human HG_U133A version [1 or 2]	down	6	0.0067	1
Study_18:Glioblastoma U-87 MG cells overexpressing parkin (PARK2)	GSE29494	Homo sapiens	Glioblastoma U-87 MG cells - PARK2 overexpressed _vs_ wildtype controls	RNA Expression	Affymetrix GeneChip Human Gene 1.0 ST Array [transcript (gene) version]	up	14	0.0071	9
Study_10:Astrocytes derived from iPSCs of Parkinson's disease patients	GSE116124	Homo sapiens	Astrocytes derived from iPSCs of Parkinson subjects LRRK2 G2019S _vs_ astrocytes of brain tissues	RNA Expression	Illumina iGenome UCSC, hg19, March 6, 2013 RefSeq	down	28	0.0079	2
Study_1:Human body index - transcriptional profiling	GSE7307	Homo sapiens	Thalamus lateral nuceli - Parkinsons disease _vs_ normal	RNA Expression	Affymetrix GeneChip Human HG_U133 Plus 2.0	up	10	0.0084	2
Study_19:Dopaminergic neurons treated with de novo, PD-amplified or MSA-amplified Î±-synuclein fibrils	GSE171999	Homo sapiens	Dopaminergic neurons 1wk - 1uM Parkinson disease-amplified a-synuclein fibrils _vs_ untreated	RNA Expression	Illumina iGenome UCSC, hg19, March 6, 2013 RefSeq	up	5	0.0089	3
Study_20:Glioblastoma SNB-19 and glioma SF539 cells expressing PARK2 siRNA	GSE50864	Homo sapiens	Glioblastoma SNB-19 cells - PARK2 siRNA _vs_ scrambled siRNA controls	RNA Expression	Affymetrix GeneChip Human HG_U133A version [1 or 2]	up	19	0.0091	4
Study_5:Induce pluripotent stem cells from Parkinson's patients with pathogenic LRRK2 (G2019S) mutation	GSE33298	Homo sapiens	Induced pluripotent cells from LRRK2 wildtype patients _vs_ H1 embryonic stem cells	RNA Expression	Affymetrix GeneChip Human HG_U133A version [1 or 2]	up	12	0.0092	2
Study_21:Brain regions of Macaca fascicularis after MPTP treatment	GSE4550	Homo sapiens	Thalamus of symptomatic Parkinsons M.fascicularis + 0.2mg/kg MPTP daily for 25d _vs_ saline	RNA Expression	Affymetrix GeneChip Human HG_U133A version [1 or 2]	down	6	0.0104	4
Study_19:Dopaminergic neurons treated with de novo, PD-amplified or MSA-amplified Î±-synuclein fibrils	GSE171999	Homo sapiens	Dopaminergic neurons 2wk - 1uM Parkinson disease-amplified a-synuclein fibrils _vs_ untreated	RNA Expression	Illumina iGenome UCSC, hg19, March 6, 2013 RefSeq	down	4	0.0115	3
Study_22:Pathogenic mutations in LRRK2 in Parkinson's disease patient fibroblasts and HEK cell line	GSE25580	Homo sapiens	Embryonic kidney cells doxycycline induced 12hr - mutant LRRK2-R1441C _vs_ WT LRRK2_GPL6104	RNA Expression	Illumina HumanRef-8 v2.0 expression beadchip (official Probe ID)	down	13	0.0117	6
Study_23:Induced pluripotent stem cells from lymphoblastoid B-cells, T-cells and dermal fibroblasts	GSE82159	Homo sapiens	Parkinson patient derived cells - iPSC from lymphoblastoid B-cells _vs_ lymphoblastoid B-cells	RNA Expression	Affymetrix GeneChip Human HG_U133 Plus 2.0	down	19	0.0145	2
Study_24:A genome-wide study of Parkinsonism - Chang D 2017		Homo sapiens	Genome-wide study of Parkinson's disease - Chang D 2017	SNP GWAS	Custom Human		1	0.015	417508
Study_4:Blood from rapid and slow progressing Parkinson disease patients	GSE80599	Homo sapiens	Blood from Parkinson disease patients with postural instability score 1 _vs_ 0	RNA Expression	Affymetrix GeneChip Human Genome HG-U219 Array	up	2	0.0152	13
Study_6:Whole blood from Parkinson's disease and other neurodegenerative diseases	GSE99039	Homo sapiens	Whole blood - Parkinson-dementia complex of Guam _vs_ healthy	RNA Expression	Affymetrix GeneChip Human HG_U133 Plus 2.0	down	10	0.0156	41
Study_25:IPSCs and NPCs from skin fibroblasts of monozygous twins discordant for Parkinson's disease	GSE185009	Homo sapiens	IPSCs from skin fibroblasts of discordant monozygous twins - Parkinson's disease _vs_ healthy	RNA Expression	Illumina iGenome UCSC, hg19, March 6, 2013 RefSeq	down	10	0.0167	6
Study_13:Neuroblastoma SK-N-AS cells overexpressing mutant (DSC3) or wildtype TAF1/DYT3	GSE41157	Homo sapiens	Neuroblastoma line SK-N-AS transfected wildtype Taf1-DYT3 exons 3-4 _vs_ empty vector	RNA Expression	Illumina Human HT-12 (WG-6) v3.0 expression beadchip	up	14	0.018	3
Study_26:iPSC from dermal fibroblasts of Parkinson's patients with SNCA A53T mutation or SNCA triplication	GSE89883	Homo sapiens	iPSC from dermal fibroblasts of Parkinson patient with SNCA triplication _vs_ healthy donors	RNA Expression	Illumina HumanHT-12 V4.0 expression beadchip	down	7	0.0181	3
Study_27:Blood samples from dopamine transfer imaging (DAT) confirmed Parkinsons disease patients	GSE57475	Homo sapiens	Blood samples from DAT confirmed female Parkinson's disease patients _vs_ healthy	RNA Expression	Illumina Human HT-12 (WG-6) v3.0 expression beadchip	down	2	0.0181	31
Study_6:Whole blood from Parkinson's disease and other neurodegenerative diseases	GSE99039	Homo sapiens	Whole blood - multiple system atrophy _vs_ healthy	RNA Expression	Affymetrix GeneChip Human HG_U133 Plus 2.0	down	3	0.0187	8
Study_6:Whole blood from Parkinson's disease and other neurodegenerative diseases	GSE99039	Homo sapiens	Whole blood - Parkinson-dementia complex of Guam with PARK2 mutations _vs_ Parkinson's no mutations	RNA Expression	Affymetrix GeneChip Human HG_U133 Plus 2.0	down	18	0.0191	15
Study_5:Induce pluripotent stem cells from Parkinson's patients with pathogenic LRRK2 (G2019S) mutation	GSE33298	Homo sapiens	Cells from heterozygous LRRK2 G2019S mutant patients - iPSCs _vs_ fibroblasts	RNA Expression	Affymetrix GeneChip Human HG_U133A version [1 or 2]	down	22	0.0223	1
Study_10:Astrocytes derived from iPSCs of Parkinson's disease patients	GSE116124	Homo sapiens	Astrocytes of normal donors - iPSCs derived _vs_ astrocytes of brain tissues	RNA Expression	Illumina iGenome UCSC, hg19, March 6, 2013 RefSeq	down	26	0.0228	2
Study_1:Human body index - transcriptional profiling	GSE7307	Homo sapiens	Globus pallidum external - Parkinsons disease _vs_ normal	RNA Expression	Affymetrix GeneChip Human HG_U133 Plus 2.0	up	14	0.0231	4
Study_28:Substantia nigra of Parkinson's disease patients	GSE20164	Homo sapiens	Substantia nigra collected at autopsy from brains of Parkinsons disease patients _vs_ control	RNA Expression	Affymetrix GeneChip Human HG_U133A version [1 or 2]	down	3	0.0248	6
Study_3:Fibroblasts MRC5 expressing PARKIN with x-ray induced senescence and treated with CCCP	GSE76125	Homo sapiens	Fibroblasts MRC5 expressing PARKIN untreated - x-ray induced senescence _vs_ proliferating state	RNA Expression	Illumina iGenome UCSC, hg19, March 6, 2013 RefSeq	down	29	0.0254	3
Study_9:Substantia nigra and frontal gyrus brain regions in Parkinson's disease patients	GSE8397	Homo sapiens	Lateral substantia nigra from Parkinson's disease patients _vs_ normal donors	RNA Expression	Affymetrix GeneChip Human HG_U133 Set	down	13	0.0271	9
Study_29:Prefrontal cortex from brains of Parkinson's disease patients	GSE20168	Homo sapiens	Postmortem prefrontal cortex from brain of male Parkinsons disease patients _vs_ unaffected	RNA Expression	Affymetrix GeneChip Human HG_U133A version [1 or 2]	up	14	0.0272	8
Study_27:Blood samples from dopamine transfer imaging (DAT) confirmed Parkinsons disease patients	GSE57475	Homo sapiens	Blood samples from DAT confirmed Parkinson's disease patients _vs_ healthy	RNA Expression	Illumina Human HT-12 (WG-6) v3.0 expression beadchip	down	1	0.0288	93
Study_30:Glioma U251 cells with PARK2 overexpression	GSE61973	Homo sapiens	Glioma U251 cells with PARK2 overexpression _vs_ GFP control	RNA Expression	Affymetrix GeneChip Human HG_U133 Plus 2.0	down	25	0.0292	3
Study_31:Substantia nigrae from incidental Lewy body or Parkinsonâ€™s disease patients	GSE49036	Homo sapiens	Substantia nigra from Parkinson's disease patients, Braak stage 5-6 _vs_ control, stage 0	RNA Expression	Affymetrix GeneChip Human HG_U133 Plus 2.0	down	20	0.0331	8
Study_32:A Genome-wide association study of Parkinson's Disease - Simon-Sanchez et al 2009	GWA_Pub_Simon	Homo sapiens	Parkinson's disease associated SNPs- in combined Caucasian discovery and replication cohorts	SNP GWAS	Custom Human		2	0.034	5074
Study_9:Substantia nigra and frontal gyrus brain regions in Parkinson's disease patients	GSE8397	Homo sapiens	Medial substantia nigra from Parkinson's disease patients _vs_ normal donors	RNA Expression	Affymetrix GeneChip Human HG_U133 Set	up	14	0.0354	15
Study_6:Whole blood from Parkinson's disease and other neurodegenerative diseases	GSE99039	Homo sapiens	Whole blood - LRRK2 mutations - Parkinson-dementia complex of Guam _vs_ unaffected with mutation	RNA Expression	Affymetrix GeneChip Human HG_U133 Plus 2.0	down	9	0.0358	7
Study_33:PaperRetracted_A Genome-wide association study of Longevity - Sebastiani et al		Homo sapiens	Longevity associated SNPs- in New England Centenarian Study discovery cohort with PD control set	SNP GWAS	Custom Human		1	0.0369	801
Study_6:Whole blood from Parkinson's disease and other neurodegenerative diseases	GSE99039	Homo sapiens	Whole blood - PARK2 mutations - Parkinson-dementia complex of Guam _vs_ unaffected with mutation	RNA Expression	Affymetrix GeneChip Human HG_U133 Plus 2.0	down	21	0.037	15
Study_34:Substantia nigras and cerebella of Parkinson's disease patients	GSE20186	Homo sapiens	Substantia nigras at autopsy - Parkinson's disease patients _vs_ unaffected controls_GPL96	RNA Expression	Affymetrix GeneChip Human HG_U133A version [1 or 2]	down	6	0.037	14
Study_35:Substantia nigrae from brains of Parkinson's disease patients	GSE7621	Homo sapiens	Substantia nigrae from postmortem brain - Parkinson's disease patients _vs_ normal	RNA Expression	Affymetrix GeneChip Human HG_U133 Plus 2.0	down	11	0.0374	16
Study_27:Blood samples from dopamine transfer imaging (DAT) confirmed Parkinsons disease patients	GSE57475	Homo sapiens	Blood samples from DAT confirmed male Parkinson's disease patients _vs_ healthy	RNA Expression	Illumina Human HT-12 (WG-6) v3.0 expression beadchip	down	2	0.0385	62
Study_6:Whole blood from Parkinson's disease and other neurodegenerative diseases	GSE99039	Homo sapiens	Whole blood - Parkinson-dementia complex with Guam - male _vs_ female	RNA Expression	Affymetrix GeneChip Human HG_U133 Plus 2.0	up	2	0.0403	22
Study_5:Induce pluripotent stem cells from Parkinson's patients with pathogenic LRRK2 (G2019S) mutation	GSE33298	Homo sapiens	Cells from LRRK2 wildtype patients - iPSCs _vs_ fibroblasts	RNA Expression	Affymetrix GeneChip Human HG_U133A version [1 or 2]	down	28	0.0404	2
Study_10:Astrocytes derived from iPSCs of Parkinson's disease patients	GSE116124	Homo sapiens	Astrocytes derived from iPSCs of Parkinson subjects LRRK2 G2019S _vs_ normal donors	RNA Expression	Illumina iGenome UCSC, hg19, March 6, 2013 RefSeq	down	15	0.0407	2
Study_36:Dopaminergic neuron cells derived from iPSCs of donors with Parkinson's disease	GSE120746	Homo sapiens	Dopaminergic neuron cells derived from iPSCs of donors - Parkinsons disease _vs_ normal	RNA Expression	Illumina iGenome UCSC, hg19, March 6, 2013 RefSeq	down	24	0.0414	9
Study_37:Peripheral blood of patients with stage 1 Parkinson's disease	GSE54536	Homo sapiens	Peripheral blood of stage 1 Parkinson's disease patients _vs_ healthy controls	RNA Expression	Illumina HumanHT-12 V4.0 expression beadchip	down	2	0.0417	4
Study_38:Virus-carrying and viral factor free induced pluripotent stem cells	GSE14711	Homo sapiens	Viral factor free iPSCs induced from fibroblasts of PD patients _vs_ fibroblasts of PD patients	RNA Expression	Affymetrix GeneChip Human HG_U133 Plus 2.0	down	40	0.043	4
Study_5:Induce pluripotent stem cells from Parkinson's patients with pathogenic LRRK2 (G2019S) mutation	GSE33298	Homo sapiens	Fibroblasts from heterozygous LRRK2 G2019S mutant patients _vs_ wildtype	RNA Expression	Affymetrix GeneChip Human HG_U133A version [1 or 2]	up	12	0.0433	2
Study_16:Brain regions affected and non-affected by Parkinson's disease (PD) in PD and normal patients	GSE28894	Homo sapiens	Medullas of Parkinsons disease patients _vs_ normal subjects	RNA Expression	Illumina HumanRef-8 v2.0 expression beadchip (official Probe ID)	down	2	0.0436	14
Study_6:Whole blood from Parkinson's disease and other neurodegenerative diseases	GSE99039	Homo sapiens	Whole blood - DYT5 dopa-responsive dystonia _vs_ healthy	RNA Expression	Affymetrix GeneChip Human HG_U133 Plus 2.0	down	13	0.0448	3
Study_39:Blood from Parkinsons disease subjects with PARK4/SNCA duplication mutation	PRJEB8960	Homo sapiens	Blood from Parkinson subjects with PARK4-SNCA duplication mutation _vs_ matched normal subjects	RNA Expression	Illumina iGenome UCSC, hg19, March 6, 2013 RefSeq	down	1	0.0453	5
Study_40:CNV analysis of iPSCs derived from Parkinson's disease patients with parkin mutations	GSE35190	Homo sapiens	Induced pluripotent stem cell DNA form PD patients with parkin mutations _vs_ normal control DNA	DNA Copy Number	Custom Human 2013	down	2	0.0482	2
Study_21:Brain regions of Macaca fascicularis after MPTP treatment	GSE4550	Homo sapiens	Prefrontal cortex of symptomatic Parkinsons M.fascicularis +0.2mg/kg MPTP daily for 25d_vs_untreated	RNA Expression	Affymetrix GeneChip Human HG_U133A version [1 or 2]	down	6	0.0502	3
Study_11:Substantia nigra gene expression in Parkinson's disease patients	GSE20292	Homo sapiens	Postmortem brain whole substantia nigra from Parkinsons disease patients _vs_ unaffected	RNA Expression	Affymetrix GeneChip Human HG_U133A version [1 or 2]	down	9	0.0534	11
Study_41:Rotenone treated neuroblastoma SK-N-MC cells: Parkinson's disease model	GSE4773	Homo sapiens	Dopaminergic line (SK-N-MC neuroblastoma cells) + rotenone for 1wk _vs_ control	RNA Expression	Affymetrix GeneChip Human HG_U133 Plus 2.0	up	10	0.0551	3
Study_38:Virus-carrying and viral factor free induced pluripotent stem cells	GSE14711	Homo sapiens	Viral factor free iPSCs induced from fibroblasts of PD patients _vs_ embryonic stem cells	RNA Expression	Affymetrix GeneChip Human HG_U133 Plus 2.0	up	9	0.0555	4
Study_41:Rotenone treated neuroblastoma SK-N-MC cells: Parkinson's disease model	GSE4773	Homo sapiens	Dopaminergic line (SK-N-MC neuroblastoma cells) + rotenone for 4wk _vs_ control	RNA Expression	Affymetrix GeneChip Human HG_U133 Plus 2.0	down	7	0.0557	3
Study_6:Whole blood from Parkinson's disease and other neurodegenerative diseases	GSE99039	Homo sapiens	Whole blood - dopa-responsive dystonia _vs_ healthy	RNA Expression	Affymetrix GeneChip Human HG_U133 Plus 2.0	up	6	0.057	3
Study_21:Brain regions of Macaca fascicularis after MPTP treatment	GSE4550	Homo sapiens	Putamen of symptomatic Parkinsons M.fascicularis + 0.2mg/kg MPTP daily for 25d _vs_ saline	RNA Expression	Affymetrix GeneChip Human HG_U133A version [1 or 2]	down	6	0.0574	4
Study_2:A Genome-wide association study of Parkinson's disease - Pankratz et al		Homo sapiens	Parkinson's disease associated SNPs- in European ancestry replication cohorts	SNP GWAS	Custom Human		1	0.0586	3738
Study_6:Whole blood from Parkinson's disease and other neurodegenerative diseases	GSE99039	Homo sapiens	Whole blood - Parkinson-dementia complex of Guam with PINK1 mutations _vs_ Parkinson's no mutations	RNA Expression	Affymetrix GeneChip Human HG_U133 Plus 2.0	down	15	0.0588	12
Study_42:In-vitro differentiation of Parkinson's Disease derived iPSCs into dopaminergic neurons	GSE43364	Homo sapiens	Dopaminergic neurons derived from iPSCs of PD patients with mutant LRRK2 _vs_ healthy controls	RNA Expression	Illumina HumanHT-12 V4.0 expression beadchip	up	1	0.0616	3
Study_4:Blood from rapid and slow progressing Parkinson disease patients	GSE80599	Homo sapiens	Blood from Parkinson disease patients with postural instability score 2 _vs_ 0	RNA Expression	Affymetrix GeneChip Human Genome HG-U219 Array	down	4	0.0626	7
Study_13:Neuroblastoma SK-N-AS cells overexpressing mutant (DSC3) or wildtype TAF1/DYT3	GSE41157	Homo sapiens	Neuroblastoma line SK-N-AS transfected Taf1-DYT3 exons 2-4 XDP variant DSC3 _vs_ wt construct	RNA Expression	Illumina Human HT-12 (WG-6) v3.0 expression beadchip	down	19	0.0649	3
Study_43:Neurons derived from iPSCs of Parkinson's disease patients or healthy controls	GSE62642	Homo sapiens	Neurons (iPS-derived) from healthy controls - mutant GBA (N370S) _vs_ wildtype GBA	RNA Expression	Illumina iGenome UCSC, hg19, March 6, 2013 RefSeq	down	3	0.0683	4
Study_5:Induce pluripotent stem cells from Parkinson's patients with pathogenic LRRK2 (G2019S) mutation	GSE33298	Homo sapiens	Cells from homozygous LRRK2 G2019S mutant patients - iPSCs _vs_ fibroblasts	RNA Expression	Affymetrix GeneChip Human HG_U133A version [1 or 2]	down	17	0.0696	1
Study_43:Neurons derived from iPSCs of Parkinson's disease patients or healthy controls	GSE62642	Homo sapiens	Neurons (iPS-derived) mutant GBA (N370S) - Parkinson's disease patients _vs_ healthy controls	RNA Expression	Illumina iGenome UCSC, hg19, March 6, 2013 RefSeq	down	4	0.0697	4
Study_44:Lymphoblast gene expression profiles in cell lines derived from Parkinson's disease patients	GSE20153	Homo sapiens	Epstein Barr virus transformed B lymphocytes from unaffected - male _vs_ female	RNA Expression	Affymetrix GeneChip Human HG_U133 Plus 2.0	down	3	0.0752	4
Study_34:Substantia nigras and cerebella of Parkinson's disease patients	GSE20186	Homo sapiens	Substantia nigras from patients with incidental Lewy Body disease _vs_ unaffected controls_GPL6947	RNA Expression	Illumina Human HT-12 (WG-6) v3.0 expression beadchip	down	1	0.0765	16
Study_45:Substantia nigras of patients with incidental Lewy Body disease	GSE20159	Homo sapiens	Substantia nigras from patients with incidental Lewy Body disease _vs_ unaffected controls	RNA Expression	Illumina Human HT-12 (WG-6) v3.0 expression beadchip	down	1	0.0765	16
Study_5:Induce pluripotent stem cells from Parkinson's patients with pathogenic LRRK2 (G2019S) mutation	GSE33298	Homo sapiens	Fibroblasts from homozygous LRRK2 G2019S mutant patients _vs_ wildtype	RNA Expression	Affymetrix GeneChip Human HG_U133A version [1 or 2]	down	10	0.0789	2
Study_29:Prefrontal cortex from brains of Parkinson's disease patients	GSE20168	Homo sapiens	Postmortem prefrontal cortex from brain of Parkinsons disease patients - male _vs_ female	RNA Expression	Affymetrix GeneChip Human HG_U133A version [1 or 2]	down	1	0.0817	8
Study_21:Brain regions of Macaca fascicularis after MPTP treatment	GSE4550	Homo sapiens	Prefrontal cortex of symptomatic Parkinsons M.fascicularis + 0.2mg/kg MPTP daily for 25d _vs_ saline	RNA Expression	Affymetrix GeneChip Human HG_U133A version [1 or 2]	down	6	0.0827	3
Study_44:Lymphoblast gene expression profiles in cell lines derived from Parkinson's disease patients	GSE20153	Homo sapiens	Epstein Barr virus transformed B lymphocytes from Parkinsons disease patients - male _vs_ female	RNA Expression	Affymetrix GeneChip Human HG_U133 Plus 2.0	down	3	0.0834	4
Study_6:Whole blood from Parkinson's disease and other neurodegenerative diseases	GSE99039	Homo sapiens	Whole blood - multiple system atrophy - male _vs_ female	RNA Expression	Affymetrix GeneChip Human HG_U133 Plus 2.0	down	1	0.0884	4
Study_46:Dopaminergic neurons with Parkinson disease A53T SYNCA mutations treated with paraquat and maneb	GSE46798	Homo sapiens	Dopaminergic neurons + 24hr 2.8uM paraquat 1uM maneb with A53T SNCA mutations _vs_ corrected SNCA	RNA Expression	Illumina HumanHT-12 V4.0 expression beadchip	down	10	0.089	3
Study_22:Pathogenic mutations in LRRK2 in Parkinson's disease patient fibroblasts and HEK cell line	GSE25580	Homo sapiens	Fibroblasts from subjects with wildtype LRRK2 - Parkinsons disease _vs_ healthy individuals_GPL6947	RNA Expression	Illumina Human HT-12 (WG-6) v3.0 expression beadchip	up	2	0.0911	3
Study_47:Putamen gene expression in brains of Parkinson's disease patients	GSE20291	Homo sapiens	Postmortem brain putamen from Parkinsons disease patients _vs_ unaffected	RNA Expression	Affymetrix GeneChip Human HG_U133A version [1 or 2]	down	3	0.0932	15
Study_48:Induced pluripotent stem cell models of Alzheimer's disease and mutant presenilin 2	GSE28379	Homo sapiens	iPSC derived from fibroblasts - FAD patients with N141 mutant presenilin 2 _vs_ normal	RNA Expression	Affymetrix GeneChip Human HG_U133 Plus 2.0	down	4	0.0948	2
Study_16:Brain regions affected and non-affected by Parkinson's disease (PD) in PD and normal patients	GSE28894	Homo sapiens	Striata of Parkinsons disease patients _vs_ normal subjects	RNA Expression	Illumina HumanRef-8 v2.0 expression beadchip (official Probe ID)	down	8	0.0964	15
Study_11:Substantia nigra gene expression in Parkinson's disease patients	GSE20292	Homo sapiens	Postmortem brain whole substantia nigra from female Parkinsons disease patients _vs_ unaffected	RNA Expression	Affymetrix GeneChip Human HG_U133A version [1 or 2]	up	4	0.1112	5
Study_47:Putamen gene expression in brains of Parkinson's disease patients	GSE20291	Homo sapiens	Postmortem brain putamen from male Parkinsons disease patients _vs_ unaffected	RNA Expression	Affymetrix GeneChip Human HG_U133A version [1 or 2]	down	4	0.1113	9
Study_49:Pluripotent stem cells engineered with and without susceptibility variant for Parkinson disease	GSE29773	Homo sapiens	iPSC derived from fibroblasts of PD patient - a-synuclein A53T mutant _vs_ corrected mutation	RNA Expression	Affymetrix GeneChip Human HG_U133 Plus 2.0	down	3	0.1136	2
Study_46:Dopaminergic neurons with Parkinson disease A53T SYNCA mutations treated with paraquat and maneb	GSE46798	Homo sapiens	Dopaminergic neurons with A53T SNCA mutations + 24hr 2.8uM paraquat 1uM maneb _vs_ PBS controls	RNA Expression	Illumina HumanHT-12 V4.0 expression beadchip	down	5	0.1147	3
Study_50:Induced pluripotent stem cells from subjects with LRKK2 G2019S variant Parkinson's disease	GSE77663	Homo sapiens	iPSCs from dermal fibroblasts of LRRK2 G2019S variant Parkinson's disease subjects _vs_ normal	RNA Expression	Illumina HumanHT-12 V4.0 expression beadchip	down	4	0.1181	3
Study_16:Brain regions affected and non-affected by Parkinson's disease (PD) in PD and normal patients	GSE28894	Homo sapiens	Frontal cortices of Parkinsons disease patients _vs_ normal subjects	RNA Expression	Illumina HumanRef-8 v2.0 expression beadchip (official Probe ID)	down	2	0.1199	11
Study_6:Whole blood from Parkinson's disease and other neurodegenerative diseases	GSE99039	Homo sapiens	Whole blood - progressive supranuclear palsy - male _vs_ female	RNA Expression	Affymetrix GeneChip Human HG_U133 Plus 2.0	up	8	0.1204	3
Study_22:Pathogenic mutations in LRRK2 in Parkinson's disease patient fibroblasts and HEK cell line	GSE25580	Homo sapiens	Embryonic kidney cells doxycycline induced 0hr - mutant LRRK2-R1441C _vs_ WT LRRK2_GPL6104	RNA Expression	Illumina HumanRef-8 v2.0 expression beadchip (official Probe ID)	down	9	0.1215	6
Study_6:Whole blood from Parkinson's disease and other neurodegenerative diseases	GSE99039	Homo sapiens	Whole blood - healthy subjects with LRRK2 mutations _vs_ no mutations	RNA Expression	Affymetrix GeneChip Human HG_U133 Plus 2.0	up	23	0.1217	4
Study_51:iPSC derived from patients with Parkinson's disease with SNCA triplication	GSE30792	Homo sapiens	Pluripotent stem cells - iPSC derived from normal subjects _vs_ Shef4 embryonic stem cells	RNA Expression	Affymetrix GeneChip Human HG_U133 Plus 2.0	down	4	0.1279	2
Study_52:Fibroblasts from skin biopsies of Parkinson's disease patients with Parkin (PRKN) mutations	GSE90514	Homo sapiens	Fibroblasts from Parkinson's disease patients with PRKN mutation _vs_ healthy individuals	RNA Expression	Illumina iGenome UCSC, hg19, March 6, 2013 RefSeq	up	5	0.128	4
Study_22:Pathogenic mutations in LRRK2 in Parkinson's disease patient fibroblasts and HEK cell line	GSE25580	Homo sapiens	Embryonic kidney cells doxycycline induced 24hr - mutant LRRK2-R1441C _vs_ WT LRRK2_GPL6104	RNA Expression	Illumina HumanRef-8 v2.0 expression beadchip (official Probe ID)	down	9	0.1281	6
Study_22:Pathogenic mutations in LRRK2 in Parkinson's disease patient fibroblasts and HEK cell line	GSE25580	Homo sapiens	Embryonic kidney cells with inducible wildtype LRRK2 - doxycycline induced 24hr _vs_ 0hr_GPL6104	RNA Expression	Illumina HumanRef-8 v2.0 expression beadchip (official Probe ID)	down	1	0.1282	6
Study_34:Substantia nigras and cerebella of Parkinson's disease patients	GSE20186	Homo sapiens	Cerebella - Parkinson's disease patients _vs_ unaffected controls_GPL96	RNA Expression	Affymetrix GeneChip Human HG_U133A version [1 or 2]	down	2	0.1288	4
Study_41:Rotenone treated neuroblastoma SK-N-MC cells: Parkinson's disease model	GSE4773	Homo sapiens	Dopaminergic line (SK-N-MC neuroblastoma cells) + rotenone for 2wk _vs_ control	RNA Expression	Affymetrix GeneChip Human HG_U133 Plus 2.0	down	4	0.1333	3
Study_4:Blood from rapid and slow progressing Parkinson disease patients	GSE80599	Homo sapiens	Blood from Parkinson disease patients with postural instability score 4 _vs_ 0	RNA Expression	Affymetrix GeneChip Human Genome HG-U219 Array	down	9	0.1348	5
Study_43:Neurons derived from iPSCs of Parkinson's disease patients or healthy controls	GSE62642	Homo sapiens	Neurons (iPS-derived) from Parkinson's disease patients - mutant GBA (N370S) _vs_ wildtype GBA	RNA Expression	Illumina iGenome UCSC, hg19, March 6, 2013 RefSeq	up	2	0.1365	4
Study_6:Whole blood from Parkinson's disease and other neurodegenerative diseases	GSE99039	Homo sapiens	Whole blood - vascular dementia _vs_ healthy	RNA Expression	Affymetrix GeneChip Human HG_U133 Plus 2.0	up	3	0.1414	1
Study_23:Induced pluripotent stem cells from lymphoblastoid B-cells, T-cells and dermal fibroblasts	GSE82159	Homo sapiens	iPSC from lymphoblastoid B-cells of Parkinson patient _vs_ healthy donor	RNA Expression	Affymetrix GeneChip Human HG_U133 Plus 2.0	up	3	0.1528	2
Study_5:Induce pluripotent stem cells from Parkinson's patients with pathogenic LRRK2 (G2019S) mutation	GSE33298	Homo sapiens	Induced pluripotent cells from homozygous LRRK2 G2019S mutant patients _vs_ H1 embryonic stem cells	RNA Expression	Affymetrix GeneChip Human HG_U133A version [1 or 2]	up	10	0.1572	1
Study_6:Whole blood from Parkinson's disease and other neurodegenerative diseases	GSE99039	Homo sapiens	Whole blood - healthy subjects with PARK2 mutations _vs_ no mutations	RNA Expression	Affymetrix GeneChip Human HG_U133 Plus 2.0	down	28	0.1606	7
Study_53:Dopamine neurons of substantia nigra pars compacta from Parkinsons disease patients	GSE24378	Homo sapiens	Dopamine neurons of substantia nigra pars compacta from Parkinsons disease patients _vs_ controls	RNA Expression	Affymetrix GeneChip Human X3P	down	8	0.1636	8
Study_44:Lymphoblast gene expression profiles in cell lines derived from Parkinson's disease patients	GSE20153	Homo sapiens	Epstein Barr virus transformed B lymphocytes from male Parkinsons disease patients _vs_ unaffected	RNA Expression	Affymetrix GeneChip Human HG_U133 Plus 2.0	down	4	0.172	4
Study_54:A Genome-wide association study of Parkinson's Disease - Latourelle et al	GWA_Pub_Latourel	Homo sapiens	Onset Age in Parkinson's Disease associated SNPs- meta-analysis of discovery sets	SNP GWAS	Custom Human		1	0.1779	1297
Study_6:Whole blood from Parkinson's disease and other neurodegenerative diseases	GSE99039	Homo sapiens	Whole blood - atypical Parkinson's disease _vs_ healthy	RNA Expression	Affymetrix GeneChip Human HG_U133 Plus 2.0	up	3	0.184	3
Study_4:Blood from rapid and slow progressing Parkinson disease patients	GSE80599	Homo sapiens	Blood from Parkinson disease patients with slow progression - male _vs_ female	RNA Expression	Affymetrix GeneChip Human Genome HG-U219 Array	down	1	0.1856	17
Study_55:A Genome-wide association study of Parkinson's disease - Do et al		Homo sapiens	Parkinson's disease associated SNPs- in European ancestry 23andMe discovery cohort	SNP GWAS	Custom Human		1	0.1864	3426
Study_56:Substantia nigra pars compacta gene expression in neurons from Parkinson's disease patients	GSE20141	Homo sapiens	Substantia nigra pars compacta neurons from Parkinsons disease patients _vs_ control	RNA Expression	Affymetrix GeneChip Human HG_U133 Plus 2.0	up	16	0.1874	10
Study_21:Brain regions of Macaca fascicularis after MPTP treatment	GSE4550	Homo sapiens	Thalamus of symptomatic Parkinsons M.fascicularis + 0.2mg/kg MPTP daily for 25d _vs_ untreated	RNA Expression	Affymetrix GeneChip Human HG_U133A version [1 or 2]	down	4	0.1905	4
Study_13:Neuroblastoma SK-N-AS cells overexpressing mutant (DSC3) or wildtype TAF1/DYT3	GSE41157	Homo sapiens	Neuroblastoma line SK-N-AS transfected Taf1-DYT3 exons 2-4 XDP variant DSC3 _vs_ empty vector	RNA Expression	Illumina Human HT-12 (WG-6) v3.0 expression beadchip	up	14	0.1931	3
Study_31:Substantia nigrae from incidental Lewy body or Parkinsonâ€™s disease patients	GSE49036	Homo sapiens	Substantia nigra from incidental Lewy body disease patients, Braak stage 1-2 _vs_ control, stage 0	RNA Expression	Affymetrix GeneChip Human HG_U133 Plus 2.0	down	5	0.1956	5
Study_6:Whole blood from Parkinson's disease and other neurodegenerative diseases	GSE99039	Homo sapiens	Whole blood - healthy subjects with PINK1 mutations _vs_ no mutations	RNA Expression	Affymetrix GeneChip Human HG_U133 Plus 2.0	down	27	0.1965	9
Study_13:Neuroblastoma SK-N-AS cells overexpressing mutant (DSC3) or wildtype TAF1/DYT3	GSE41157	Homo sapiens	Neuroblastoma line SK-N-AS transfected wildtype Taf1-DYT3 exons 2-4 _vs_ empty vector	RNA Expression	Illumina Human HT-12 (WG-6) v3.0 expression beadchip	up	18	0.1996	3
Study_26:iPSC from dermal fibroblasts of Parkinson's patients with SNCA A53T mutation or SNCA triplication	GSE89883	Homo sapiens	iPSC from dermal fibroblasts of Parkinson patients with SNCA A53T mutation _vs_ healthy donors	RNA Expression	Illumina HumanHT-12 V4.0 expression beadchip	down	3	0.2017	6
Study_6:Whole blood from Parkinson's disease and other neurodegenerative diseases	GSE99039	Homo sapiens	Whole blood - Parkinson-dementia complex of Guam with LRRK2 mutations _vs_ Parkinson's no mutations	RNA Expression	Affymetrix GeneChip Human HG_U133 Plus 2.0	up	8	0.2095	7
Study_6:Whole blood from Parkinson's disease and other neurodegenerative diseases	GSE99039	Homo sapiens	Whole blood - Huntingtons disease _vs_ healthy	RNA Expression	Affymetrix GeneChip Human HG_U133 Plus 2.0	down	4	0.2171	27
Study_44:Lymphoblast gene expression profiles in cell lines derived from Parkinson's disease patients	GSE20153	Homo sapiens	Epstein Barr virus transformed B lymphocytes from female Parkinsons disease patients _vs_ unaffecte	RNA Expression	Affymetrix GeneChip Human HG_U133 Plus 2.0	up	4	0.2174	4
Study_22:Pathogenic mutations in LRRK2 in Parkinson's disease patient fibroblasts and HEK cell line	GSE25580	Homo sapiens	Fibroblasts from healthy individuals - mutant LRRK2-G2019S _vs_ wildtype_GPL6947	RNA Expression	Illumina Human HT-12 (WG-6) v3.0 expression beadchip	down	1	0.223	3
Study_38:Virus-carrying and viral factor free induced pluripotent stem cells	GSE14711	Homo sapiens	iPSCs induced from fibroblasts of PD patients - viral factor free iPSCs _vs_ virus-carrying iPSCs	RNA Expression	Affymetrix GeneChip Human HG_U133 Plus 2.0	down	14	0.2401	4
Study_46:Dopaminergic neurons with Parkinson disease A53T SYNCA mutations treated with paraquat and maneb	GSE46798	Homo sapiens	Dopaminergic neurons + 24hr PBS with A53T SNCA mutations _vs_ corrected SNCA	RNA Expression	Illumina HumanHT-12 V4.0 expression beadchip	down	15	0.2456	3
Study_31:Substantia nigrae from incidental Lewy body or Parkinsonâ€™s disease patients	GSE49036	Homo sapiens	Substantia nigra from Parkinson's disease patients, Braak stage 3-4 _vs_ control, stage 0	RNA Expression	Affymetrix GeneChip Human HG_U133 Plus 2.0	up	7	0.2562	7
Study_57:DNA methylation profiling of several cancers and non-cancerous disorders	GSE28094	Homo sapiens	Brain tissue from Parkinson patients CpG-Me DNA _vs_ normal tissue	DNA Methylation	Custom Human 2013	down	1	0.2623	1
Study_58:Imaging-guided microarray: Identifies molecular markers in the pathogenesis of Parkinson disease	GSE19587	Homo sapiens	Dorsal motor nucleus of the vagus of postmortem brain - Parkinsons _vs_ healthy control	RNA Expression	Affymetrix GeneChip Human HG_U133A version [1 or 2]	up	5	0.2665	6
Study_25:IPSCs and NPCs from skin fibroblasts of monozygous twins discordant for Parkinson's disease	GSE185009	Homo sapiens	NPCs from skin fibroblasts of discordant monozygous twins - Parkinson's disease _vs_ healthy	RNA Expression	Illumina iGenome UCSC, hg19, March 6, 2013 RefSeq	up	19	0.279	6
Study_47:Putamen gene expression in brains of Parkinson's disease patients	GSE20291	Homo sapiens	Postmortem brain putamen from female Parkinsons disease patients _vs_ unaffected	RNA Expression	Affymetrix GeneChip Human HG_U133A version [1 or 2]	down	1	0.2802	6
Study_22:Pathogenic mutations in LRRK2 in Parkinson's disease patient fibroblasts and HEK cell line	GSE25580	Homo sapiens	Fibroblasts from Parkinsons disease patients - mutant LRRK2-G2019S _vs_ wildtype_GPL6947	RNA Expression	Illumina Human HT-12 (WG-6) v3.0 expression beadchip	down	3	0.2831	5
Study_46:Dopaminergic neurons with Parkinson disease A53T SYNCA mutations treated with paraquat and maneb	GSE46798	Homo sapiens	Dopaminergic neurons with corrected SNCA + 24hr 2.8uM paraquat 1uM maneb _vs_ PBS controls	RNA Expression	Illumina HumanHT-12 V4.0 expression beadchip	down	1	0.2874	3
Study_5:Induce pluripotent stem cells from Parkinson's patients with pathogenic LRRK2 (G2019S) mutation	GSE33298	Homo sapiens	Induced pluripotent cells from hetrozygous LRRK2 G2019S mutant patients _vs_ H1 embryonic stem cell	RNA Expression	Affymetrix GeneChip Human HG_U133A version [1 or 2]	down	2	0.2911	1
Study_58:Imaging-guided microarray: Identifies molecular markers in the pathogenesis of Parkinson disease	GSE19587	Homo sapiens	Inferior olivary nucleus of postmortem brain - Parkinsons _vs_ healthy control	RNA Expression	Affymetrix GeneChip Human HG_U133A version [1 or 2]	down	8	0.3113	6
Study_6:Whole blood from Parkinson's disease and other neurodegenerative diseases	GSE99039	Homo sapiens	Whole blood - dementia associated with Parkinson's disease _vs_ healthy	RNA Expression	Affymetrix GeneChip Human HG_U133 Plus 2.0	up	4	0.3115	2
Study_6:Whole blood from Parkinson's disease and other neurodegenerative diseases	GSE99039	Homo sapiens	Whole blood - Parkinson's disease - male _vs_ female	RNA Expression	Affymetrix GeneChip Human HG_U133 Plus 2.0	down	1	0.3224	101
Study_29:Prefrontal cortex from brains of Parkinson's disease patients	GSE20168	Homo sapiens	Postmortem prefrontal cortex from brain of Parkinsons disease patients _vs_ unaffected	RNA Expression	Affymetrix GeneChip Human HG_U133A version [1 or 2]	up	10	0.3237	14
Study_22:Pathogenic mutations in LRRK2 in Parkinson's disease patient fibroblasts and HEK cell line	GSE25580	Homo sapiens	Fibroblasts from Parkinsons disease patients with mutant LRRK2 - R1441G _vs_ wildtype_GPL6947	RNA Expression	Illumina Human HT-12 (WG-6) v3.0 expression beadchip	down	7	0.3569	2
Study_49:Pluripotent stem cells engineered with and without susceptibility variant for Parkinson disease	GSE29773	Homo sapiens	BGO1 embryonic stem cells with introduced a-synuclein A53T mutation _vs_ wildtype	RNA Expression	Affymetrix GeneChip Human HG_U133 Plus 2.0	down	4	0.3604	2
Study_20:Glioblastoma SNB-19 and glioma SF539 cells expressing PARK2 siRNA	GSE50864	Homo sapiens	Glioma SF539 cells - PARK2 siRNA _vs_ scrambled siRNA controls	RNA Expression	Affymetrix GeneChip Human HG_U133A version [1 or 2]	down	7	0.3644	4
Study_59:Dopaminergic neuron progenitors derived from iPSCs of Parkinson's disease patients	GSE99253	Homo sapiens	Dopaminergic neuron progenitors differentiated from iPSCs of PD patients _vs_ of healthy persons	RNA Expression	Affymetrix GeneChip Human Gene 1.0 ST Array [transcript (gene) version]	down	2	0.3744	4
Study_44:Lymphoblast gene expression profiles in cell lines derived from Parkinson's disease patients	GSE20153	Homo sapiens	Epstein Barr virus transformed B lymphocytes from Parkinsons disease patients _vs_ unaffected	RNA Expression	Affymetrix GeneChip Human HG_U133 Plus 2.0	down	1	0.3748	8
Study_4:Blood from rapid and slow progressing Parkinson disease patients	GSE80599	Homo sapiens	Blood from Parkinson disease patients with postural instability score 3 _vs_ 0	RNA Expression	Affymetrix GeneChip Human Genome HG-U219 Array	up	1	0.3807	9
Study_58:Imaging-guided microarray: Identifies molecular markers in the pathogenesis of Parkinson disease	GSE19587	Homo sapiens	Dorsal motor nucleus of the vagus of postmortem healthy brain _vs_ inferior olivary nucleus	RNA Expression	Affymetrix GeneChip Human HG_U133A version [1 or 2]	up	2	0.3882	5
Study_13:Neuroblastoma SK-N-AS cells overexpressing mutant (DSC3) or wildtype TAF1/DYT3	GSE41157	Homo sapiens	Neuroblastoma line SK-N-AS transfected Taf1-DYT3 exons 3-4 XDP variant DSC3 _vs_ empty vector	RNA Expression	Illumina Human HT-12 (WG-6) v3.0 expression beadchip	down	8	0.3972	3
Study_6:Whole blood from Parkinson's disease and other neurodegenerative diseases	GSE99039	Homo sapiens	Whole blood - PINK1 mutations - Parkinson-dementia complex of Guam _vs_ unaffected with mutation	RNA Expression	Affymetrix GeneChip Human HG_U133 Plus 2.0	up	5	0.4053	12
Study_59:Dopaminergic neuron progenitors derived from iPSCs of Parkinson's disease patients	GSE99253	Homo sapiens	Dopaminergic neuron progenitors differentiated from iPSCs _vs_ parental iPSCs	RNA Expression	Affymetrix GeneChip Human Gene 1.0 ST Array [transcript (gene) version]	up	19	0.4144	4
Study_58:Imaging-guided microarray: Identifies molecular markers in the pathogenesis of Parkinson disease	GSE19587	Homo sapiens	Dorsal motor nucleus of the vagus of postmortem Parkinsons brain _vs_ inferior olivary nucleus	RNA Expression	Affymetrix GeneChip Human HG_U133A version [1 or 2]	down	1	0.4368	6
Study_1:Human body index - transcriptional profiling	GSE7307	Homo sapiens	Caudate - Parkinsons disease _vs_ normal	RNA Expression	Affymetrix GeneChip Human HG_U133 Plus 2.0	up	5	0.4633	2
Study_22:Pathogenic mutations in LRRK2 in Parkinson's disease patient fibroblasts and HEK cell line	GSE25580	Homo sapiens	Embryonic kidney cells with inducible mutant LRRK2-R1441C - dox induced 24hr _vs_ 0hr_GPL6104	RNA Expression	Illumina HumanRef-8 v2.0 expression beadchip (official Probe ID)	down	1	0.4818	6
Study_22:Pathogenic mutations in LRRK2 in Parkinson's disease patient fibroblasts and HEK cell line	GSE25580	Homo sapiens	Fibroblasts from subjects with mutant LRRK2-G2019S - Parkinsons disease _vs_ healthy_GPL6947	RNA Expression	Illumina Human HT-12 (WG-6) v3.0 expression beadchip	down	1	0.4919	5
Study_49:Pluripotent stem cells engineered with and without susceptibility variant for Parkinson disease	GSE29773	Homo sapiens	WIBR3 embryonic stem cells with introduced a-synuclein A53T mutation _vs_ wildtype	RNA Expression	Affymetrix GeneChip Human HG_U133 Plus 2.0	up	7	0.5418	2
Study_6:Whole blood from Parkinson's disease and other neurodegenerative diseases	GSE99039	Homo sapiens	Whole blood - corticobasal degeneration _vs_ healthy	RNA Expression	Affymetrix GeneChip Human HG_U133 Plus 2.0	up	3	0.5943	2
40/59 significant correlations
