# Supplementary material for: Co-Expression Network Analysis Identifies Molecular Determinants of Loneliness Associated with Neuropsychiatric and Neurodegenerative Diseases
Source: Int J Mol Sci. 2023 Mar 21;24(6):5909. doi: 10.3390/ijms24065909 (PMC10058494; doi:10.3390/ijms24065909)
Supplement: Supplementary file 1 [file ijms-24-05909-s001.zip › Supplementary Table S9.xlsx]

## Sheet: bioset_studies (7)
Table S9. Gene correlation analysis of loneliness switch genes and Parkinson's disease Genome Wide Association Studies.
Bioset vs Biosets record downloaded from Correlation Engine(2022/09/16 )
Bioset: Switch genes ALL and male combined-list for BSCE
Study: Loneliness switch genes_combined list
https://curation.public.ce.basespace.illumina.com/b/search/as/?type=bioset&id=1701897#sources=Organisms%3A1%3BTypes%3A23&tf=Parkinson's%20disease
*Gold denotes significant overlap
Rank ordered correlations to individual studies
Study Name	Public id	Species	Bioset Name	Data Type	Platform	Correlation/Direction	Common Genes		P-Value	Sample Count
Study_1:A Genome-wide association study of Parkinson's disease - Pankratz et al		Homo sapiens	Parkinson's disease associated SNPs- in combined European ancestry discovery cohorts	SNP GWAS	Custom Human		5	NPAS3, HLA-DRB5, ALDOA, NECTIN2, GPNMB	3.5e-05	4238
Study_1:A Genome-wide association study of Parkinson's disease - Pankratz et al		Homo sapiens	Parkinson's disease associated SNPs- in combined European ancestry disc and rep cohorts	SNP GWAS	Custom Human		4	NPAS3, HLA-DRB5, ALDOA, GPNMB	0.001	7976
Study_1:A Genome-wide association study of Parkinson's disease - Pankratz et al		Homo sapiens	Parkinson's disease associated SNPs- in European ancestry replication cohorts	SNP GWAS	Custom Human		1		0.0586	3738
Study_2:A genome-wide study of Parkinsonism - Nalls MA 2014		Homo sapiens	Genome-wide study of Parkinson's disease - Nalls MA 2014	SNP GWAS	Custom Human		1	GPNMB	0.0058	108990
Study_3:A genome-wide study of Parkinsonism - Chang D 2017		Homo sapiens	Genome-wide study of Parkinson's disease - Chang D 2017	SNP GWAS	Custom Human		1	GPNMB	0.015	417508
Study_4:A Genome-wide association study of Parkinson's Disease - Simon-Sanchez et al 2009	GWA_Pub_Simon	Homo sapiens	Parkinson's disease associated SNPs- in combined Caucasian discovery and replication cohorts	SNP GWAS	Custom Human		2	HLA-DRB5, ALDOA	0.034	5074
Study_5:PaperRetracted_A Genome-wide association study of Longevity - Sebastiani et al		Homo sapiens	Longevity associated SNPs- in New England Centenarian Study discovery cohort with PD control set	SNP GWAS	Custom Human		1		0.0369	801
Study_6:A Genome-wide association study of Parkinson's Disease - Latourelle et al	GWA_Pub_Latourel	Homo sapiens	Onset Age in Parkinson's Disease associated SNPs- meta-analysis of discovery sets	SNP GWAS	Custom Human		1		0.1779	1297
Study_7:A Genome-wide association study of Parkinson's disease - Do et al		Homo sapiens	Parkinson's disease associated SNPs- in European ancestry 23andMe discovery cohort	SNP GWAS	Custom Human		1		0.1864	3426
